# Supplementary material for: {2,2′-[1,1′-(Ethyl­enedioxy­dinitrilo)diethyl­idyne]di-1-naphtholato}nickel(II)
Source: Acta Crystallogr Sect E Struct Rep Online. 2009 Jun 20;65(Pt 7):m803. doi: 10.1107/S1600536809023149 (PMC2969427; doi:10.1107/S1600536809023149)
Supplement: Supplementary file 2 [file e-65-0m803-Isup2.hkl]

# 
# h,k,l, Fc-squared, Fo-squared, sigma(Fo-squared) and status flag 
# 
data_I
_shelx_title ' 081210c in P2(1)/n' 
_shelx_refln_list_code          4 
_shelx_F_calc_maximum      277.27 
_exptl_crystal_F_000      1008.00 
_reflns_d_resolution_high  0.8406 
 
loop_ 
 _symmetry_equiv_pos_as_xyz 
 'x, y, z' 
 '-x+1/2, y+1/2, -z+1/2' 
 '-x, -y, -z' 
 'x-1/2, -y-1/2, z-1/2' 
 
_cell_length_a    13.6975 
_cell_length_b     8.2711 
_cell_length_c    19.0490 
_cell_angle_alpha  90.000 
_cell_angle_beta   95.346 
_cell_angle_gamma  90.000 
 
_shelx_F_squared_multiplier     1.000 
 
loop_ 
 _refln_index_h 
 _refln_index_k 
 _refln_index_l 
 _refln_F_squared_calc 
 _refln_F_squared_meas 
 _refln_F_squared_sigma 
 _refln_observed_status 
   2   0   0    20109.69    20570.10    535.32 o 
   4   0   0     3097.02     3021.04     94.36 o 
   6   0   0    16299.52    16524.93    448.05 o 
   8   0   0     2017.42     1922.22     80.23 o 
  10   0   0     1947.50     1965.35     89.06 o 
  12   0   0      516.04      558.01     66.62 o 
  14   0   0      196.28      161.17     70.41 o 
  16   0   0      254.85      248.78     84.85 o 
   1   1   0     1077.99     1087.01     39.91 o 
   2   1   0     4763.91     5001.79    199.48 o 
   3   1   0       29.48       10.39      9.57 o 
   4   1   0     3040.87     3010.11     86.97 o 
   5   1   0      900.39      877.45     29.80 o 
   6   1   0        4.45      -12.24     12.18 o 
   7   1   0       47.15       57.89     21.00 o 
   8   1   0       39.47       38.83     17.47 o 
   9   1   0        2.03      -17.98     17.68 o 
  10   1   0      474.06      543.13     56.48 o 
  11   1   0       24.42       -0.61     24.27 o 
  12   1   0      383.01      467.76     80.44 o 
  13   1   0       75.06       73.26     33.05 o 
  14   1   0     1265.47     1355.41     71.27 o 
  15   1   0      123.09      187.04     56.74 o 
  16   1   0      674.76      785.26    163.62 o 
   0   2   0    76878.72    76778.98   2753.13 o 
   1   2   0    33370.30    35283.22    746.20 o 
   2   2   0    13120.79    13992.71    305.33 o 
   3   2   0    17948.34    18045.78    654.96 o 
   4   2   0     4643.40     4440.09    167.16 o 
   5   2   0     2428.43     2384.83     51.24 o 
   6   2   0     9890.90    10045.63    253.83 o 
   7   2   0      336.21      316.63     31.78 o 
   8   2   0      902.52      883.19     42.57 o 
   9   2   0     2397.89     2259.97     85.18 o 
  10   2   0     2727.23     2546.19    126.30 o 
  11   2   0        8.31      -13.40     24.50 o 
  12   2   0      308.37      317.60     49.54 o 
  13   2   0      248.47      204.16     44.84 o 
  14   2   0      152.71      146.24     41.37 o 
  15   2   0      246.60      184.12     49.78 o 
   1   3   0     3840.49     3924.86    100.45 o 
   2   3   0      671.71      703.37     30.47 o 
   3   3   0      827.55      897.63     39.26 o 
   4   3   0      117.83      142.77     30.45 o 
   5   3   0      975.02      987.01     40.20 o 
   6   3   0      306.51      268.47     32.16 o 
   7   3   0      566.50      555.82     41.61 o 
   8   3   0      510.41      646.47     94.53 o 
   9   3   0     1730.50     1713.43    106.42 o 
  10   3   0      137.78      104.51     32.32 o 
  11   3   0       47.11       10.19     37.76 o 
  12   3   0      166.58      130.41     52.22 o 
  13   3   0      193.46      141.11     41.31 o 
  14   3   0      178.65      117.73     45.30 o 
  15   3   0      131.66      130.56     48.25 o 
   0   4   0     2368.53     2638.04    134.91 o 
   1   4   0     2849.83     2918.28     84.93 o 
   2   4   0     1551.27     1523.82     54.31 o 
   3   4   0    17420.47    18421.28    408.72 o 
   4   4   0       69.53       90.73     19.50 o 
   5   4   0     8123.41     7535.28    195.74 o 
   6   4   0      290.02      311.67     42.69 o 
   7   4   0     1360.95     1225.89     57.39 o 
   8   4   0      265.00      254.56     36.10 o 
   9   4   0     2473.92     2251.27    136.02 o 
  10   4   0      170.87      169.71     43.65 o 
  11   4   0      246.51      195.99     41.25 o 
  12   4   0       26.28       44.10     35.80 o 
  13   4   0      503.68      501.17     61.55 o 
  14   4   0        9.36      -54.87     36.58 o 
   1   5   0       13.02        5.83     18.87 o 
   2   5   0      187.48      192.71     29.42 o 
   3   5   0       12.62       18.82     19.06 o 
   4   5   0      127.43       88.74     36.38 o 
   5   5   0      245.99      258.02     36.59 o 
   6   5   0       35.96       25.04     55.74 o 
   7   5   0      696.02      885.53     83.45 o 
   8   5   0      171.86       98.98     47.17 o 
   9   5   0     1490.51     1392.89    158.37 o 
  10   5   0       14.10       29.54     45.45 o 
  11   5   0       73.13       71.73     38.28 o 
  12   5   0       69.17       15.07     37.32 o 
  13   5   0       59.32       34.25     41.81 o 
   0   6   0      528.94      465.71     55.12 o 
   1   6   0     1943.54     1921.45     92.69 o 
   2   6   0      127.18       54.39     38.12 o 
   3   6   0     3410.78     3085.41    299.88 o 
   4   6   0      100.39      133.25     48.95 o 
   5   6   0     1687.43     1664.85     81.45 o 
   6   6   0      927.51      925.62     90.20 o 
   7   6   0     1943.87     2071.84    186.24 o 
   8   6   0        6.05       18.23     41.21 o 
   9   6   0      402.28      494.66    149.53 o 
  10   6   0       29.14      -24.35     44.41 o 
  11   6   0      170.11       91.33     85.11 o 
  12   6   0       68.72        5.62     91.68 o 
   1   7   0        0.02       -9.54     25.77 o 
   2   7   0       71.39       39.50     36.93 o 
   3   7   0       13.99      -48.94     32.63 o 
   4   7   0       25.05      -24.64     33.72 o 
   5   7   0       18.43      -24.66     36.87 o 
   6   7   0       11.44      -45.87     42.12 o 
   7   7   0       82.41      166.47     95.13 o 
   8   7   0      181.72      108.54    115.10 o 
   9   7   0       19.29      -33.49     59.66 o 
  10   7   0       51.26        5.04     53.82 o 
  11   7   0       35.30       42.90     55.51 o 
   0   8   0      638.99      752.55    112.64 o 
   1   8   0      185.37      147.65     48.82 o 
   2   8   0      133.36      179.88     46.00 o 
   3   8   0      683.62      857.11    131.41 o 
   4   8   0       54.35       -0.12     43.86 o 
   5   8   0      336.10      399.83     77.29 o 
   6   8   0      438.05      348.49    133.26 o 
   7   8   0      298.71      430.54     76.92 o 
   8   8   0      646.69      592.69     89.11 o 
   9   8   0        1.64      -55.39     54.94 o 
   1   9   0        6.75        5.99     63.04 o 
   2   9   0        0.81       28.41     57.36 o 
   3   9   0        2.65      -11.06     62.50 o 
   4   9   0       60.32      -25.80     49.24 o 
   5   9   0        2.70      -40.28     47.81 o 
   6   9   0        6.87      -59.91     51.16 o 
 -15   0   1       93.73       79.47     61.27 o 
 -13   0   1       14.69      -23.19     45.38 o 
 -11   0   1     2414.53     2498.73    108.49 o 
  -9   0   1      909.46      881.05     83.31 o 
  -7   0   1     8956.32     8994.65    259.90 o 
  -5   0   1    10219.74     9861.16    273.20 o 
  -3   0   1     5569.76     5332.81    149.89 o 
  -1   0   1    26583.09    24626.64   1000.33 o 
   1   0   1    53275.36    56276.06   1458.40 o 
   3   0   1      982.96      906.59     40.93 o 
   5   0   1     7758.14     7434.54    212.10 o 
   7   0   1    19479.87    20363.15    550.82 o 
   9   0   1     4698.20     4701.85    158.30 o 
  11   0   1     1589.69     1625.46     88.99 o 
  13   0   1      786.33      707.86    102.20 o 
  15   0   1      578.79      863.73    125.00 o 
 -16   1   1       43.08        8.22     47.17 o 
 -15   1   1      499.31      635.92     79.17 o 
 -14   1   1       57.86       32.04     34.73 o 
 -13   1   1      391.79      461.00     88.30 o 
 -12   1   1       63.46       11.96     27.10 o 
 -11   1   1     2083.95     2013.17     78.52 o 
 -10   1   1       26.93       32.28     21.43 o 
  -9   1   1      998.09      871.45     38.04 o 
  -8   1   1     1337.98     1329.51     51.50 o 
  -7   1   1       93.12       97.53     18.58 o 
  -6   1   1      112.05      111.38     17.54 o 
  -5   1   1     1642.09     1608.70     43.54 o 
  -4   1   1       17.09        6.65      9.74 o 
  -3   1   1      254.41      279.58     17.48 o 
  -2   1   1     3591.37     3822.93     91.25 o 
  -1   1   1        2.93      -14.00      9.37 o 
   0   1   1      677.40      641.99     24.97 o 
   1   1   1      222.26      258.52     12.04 o 
   2   1   1     2963.88     3175.02     59.19 o 
   3   1   1     2722.60     2770.69     63.84 o 
   4   1   1        2.01       -6.26      8.98 o 
   5   1   1      984.12     1001.32     43.30 o 
   6   1   1      178.24      203.87     21.48 o 
   7   1   1     2214.16     2224.64     93.50 o 
   8   1   1     1792.27     1695.77     59.75 o 
   9   1   1      141.63      104.05     23.08 o 
  10   1   1       31.87      -15.39     18.76 o 
  11   1   1      234.89      228.16     38.06 o 
  12   1   1      278.79      242.73     39.36 o 
  13   1   1      697.78      882.18     68.24 o 
  14   1   1       42.73       53.37     35.98 o 
  15   1   1     1083.57     1170.45     92.87 o 
  16   1   1       56.34       16.99     48.86 o 
 -15   2   1       50.65       20.11     38.84 o 
 -14   2   1      144.37      109.58     40.31 o 
 -13   2   1      167.33      204.68     43.43 o 
 -12   2   1      170.20      215.74     39.41 o 
 -11   2   1      105.20       74.65     32.18 o 
 -10   2   1      192.44      246.16     37.55 o 
  -9   2   1       65.49       28.46     24.03 o 
  -8   2   1     1740.84     1681.32     84.45 o 
  -7   2   1     5859.80     5663.58    188.36 o 
  -6   2   1     1801.06     1743.48     72.03 o 
  -5   2   1     3978.23     4056.83    108.69 o 
  -4   2   1     6984.49     6703.48    162.13 o 
  -3   2   1     2604.50     2824.83    106.97 o 
  -2   2   1    56244.70    59783.68   2169.01 o 
  -1   2   1    27475.08    29767.37    711.57 o 
   0   2   1      798.03      878.42     38.30 o 
   1   2   1    45582.36    46974.35    989.29 o 
   2   2   1      126.27      164.93     14.75 o 
   3   2   1    16727.32    17132.49    560.05 o 
   4   2   1     2231.99     2186.84     47.21 o 
   5   2   1     9505.50     9961.23    195.66 o 
   6   2   1     1067.56     1059.48     36.56 o 
   7   2   1     6607.35     6512.01    225.59 o 
   8   2   1     3753.46     3831.46     93.90 o 
   9   2   1      777.06      785.04     47.75 o 
  10   2   1      620.31      680.21     70.45 o 
  11   2   1     1189.86     1180.12     60.25 o 
  12   2   1      145.17      126.53     36.89 o 
  13   2   1      292.76      353.42     49.82 o 
  14   2   1      461.29      490.97     59.88 o 
  15   2   1      295.26      378.95     58.03 o 
 -15   3   1      179.31      229.40     51.16 o 
 -14   3   1      281.87      292.50     54.53 o 
 -13   3   1      419.48      380.05     54.32 o 
 -12   3   1      187.75      177.63     41.38 o 
 -11   3   1     2251.52     2026.49     84.10 o 
 -10   3   1      221.97      206.63     49.08 o 
  -9   3   1       30.93       48.34     28.71 o 
  -8   3   1      932.57      789.91     45.43 o 
  -7   3   1      122.07       95.44     31.53 o 
  -6   3   1      173.78      174.41     20.92 o 
  -5   3   1      116.04      118.68     20.62 o 
  -4   3   1      229.27      295.88     38.86 o 
  -3   3   1     2471.28     2618.58     77.40 o 
  -2   3   1       10.74      -11.31     12.19 o 
  -1   3   1      518.24      538.49     28.56 o 
   0   3   1      372.81      420.08     32.52 o 
   1   3   1       81.51      101.36     19.11 o 
   2   3   1     5212.10     5498.72    147.33 o 
   3   3   1      685.28      620.78     24.21 o 
   4   3   1       17.73       24.46     10.80 o 
   5   3   1     2133.34     2194.64     66.16 o 
   6   3   1      590.47      599.21     22.54 o 
   7   3   1      171.46      133.67     28.41 o 
   8   3   1      666.43      732.88     58.05 o 
   9   3   1      232.55      239.10     37.35 o 
  10   3   1     1024.55      956.38     57.98 o 
  11   3   1        4.92       -7.36     30.26 o 
  12   3   1      584.47      614.34     60.74 o 
  13   3   1       33.97       -4.18     34.21 o 
  14   3   1      173.34      135.17     45.91 o 
  15   3   1      198.23      195.95     50.81 o 
 -14   4   1      260.71      254.87     71.77 o 
 -13   4   1        5.71      -36.36     32.51 o 
 -12   4   1      153.40      144.73     41.59 o 
 -11   4   1       11.41      -41.62     27.75 o 
 -10   4   1       41.34       -6.89     28.48 o 
  -9   4   1      701.19      705.21     59.23 o 
  -8   4   1     2182.76     1884.71     79.27 o 
  -7   4   1       34.97        8.80     22.87 o 
  -6   4   1     1331.19     1201.99     51.24 o 
  -5   4   1     1956.37     2032.03     97.40 o 
  -4   4   1     5437.96     5136.39    246.51 o 
  -3   4   1      308.62      344.52     63.45 o 
  -2   4   1    12580.40    12859.96    292.39 o 
  -1   4   1      256.23      221.42     27.33 o 
   0   4   1     2183.98     2213.27    148.34 o 
   1   4   1     1660.31     1622.49     57.44 o 
   2   4   1     8932.25     8851.96    209.94 o 
   3   4   1     4022.89     4170.70    110.47 o 
   4   4   1     9635.19     9892.44    286.62 o 
   5   4   1     2978.10     2882.68     92.60 o 
   6   4   1     2601.61     2374.19    169.19 o 
   7   4   1      416.52      445.79     43.25 o 
   8   4   1     3409.13     3187.77    167.13 o 
   9   4   1      905.21      877.57     55.85 o 
  10   4   1      252.67      295.01     44.36 o 
  11   4   1        4.86        9.41     29.97 o 
  12   4   1      444.41      460.23     57.06 o 
  13   4   1       10.50        2.78     37.39 o 
  14   4   1      529.59      727.25    101.56 o 
 -14   5   1      357.21      402.97     63.29 o 
 -13   5   1       79.18       80.67     45.73 o 
 -12   5   1      131.57      128.45     44.57 o 
 -11   5   1       33.86       -0.18     33.28 o 
 -10   5   1      257.69      155.37     52.25 o 
  -9   5   1        5.20       21.22     39.24 o 
  -8   5   1      873.10      841.99     73.83 o 
  -7   5   1      577.79      645.61     71.92 o 
  -6   5   1        6.14      -13.36     42.08 o 
  -5   5   1      393.75      406.88     60.43 o 
  -4   5   1      386.39      485.27     58.89 o 
  -3   5   1      230.78      261.39     30.57 o 
  -2   5   1     1917.86     1775.09     64.25 o 
  -1   5   1      416.27      416.53     37.63 o 
   0   5   1       47.64       15.25     19.98 o 
   1   5   1      109.08      116.65     25.76 o 
   2   5   1     1035.04     1070.27     47.84 o 
   3   5   1       19.08      -13.62     17.56 o 
   4   5   1       25.60       18.36     22.43 o 
   5   5   1      363.09      357.99     40.92 o 
   6   5   1      364.62      317.35     70.56 o 
   7   5   1       71.88       23.75     36.50 o 
   8   5   1      104.23       81.41     43.23 o 
   9   5   1      136.39       87.97     52.29 o 
  10   5   1      113.83       58.92    129.15 o 
  11   5   1      143.60       61.79     39.47 o 
  12   5   1      128.97      115.02    110.30 o 
  13   5   1        7.48       13.07     51.33 o 
 -12   6   1       84.06      102.02     62.75 o 
 -11   6   1       25.48       13.41     49.36 o 
 -10   6   1      272.51      235.69     62.16 o 
  -9   6   1       12.75      -58.57     39.04 o 
  -8   6   1      122.03       62.02     47.61 o 
  -7   6   1      702.78      742.61     81.91 o 
  -6   6   1       14.89      -14.66     36.04 o 
  -5   6   1     1428.52     1357.81     83.81 o 
  -4   6   1     1969.09     2092.97    104.32 o 
  -3   6   1       20.33       20.13     35.16 o 
  -2   6   1     2515.89     2509.67    110.92 o 
  -1   6   1       70.75       47.15     26.59 o 
   0   6   1      164.48      139.20     31.01 o 
   1   6   1      526.49      681.04     53.66 o 
   2   6   1     2665.22     2717.11    242.60 o 
   3   6   1        1.06        7.65     33.32 o 
   4   6   1     2393.66     2523.59     95.75 o 
   5   6   1       33.42      -32.77     26.40 o 
   6   6   1     2506.72     2564.08    197.83 o 
   7   6   1      354.95      369.24     65.78 o 
   8   6   1     2089.86     2200.01    282.29 o 
   9   6   1       32.32       13.96     44.42 o 
  10   6   1      184.88      196.17     95.90 o 
  11   6   1       21.53      -13.92     84.04 o 
  12   6   1      228.63      288.20     71.97 o 
 -11   7   1        7.90      -34.45     45.76 o 
 -10   7   1      131.23       89.72     59.95 o 
  -9   7   1       33.32       39.18     52.09 o 
  -8   7   1      237.80      213.65     60.62 o 
  -7   7   1      155.35      102.64     50.21 o 
  -6   7   1       92.08       27.41     45.04 o 
  -5   7   1        3.62      -46.10     35.40 o 
  -4   7   1       13.16       43.53     40.93 o 
  -3   7   1        1.05      -48.08     33.43 o 
  -2   7   1      333.96      236.08     97.09 o 
  -1   7   1       70.91       99.89     56.28 o 
   0   7   1      129.17      104.34     28.96 o 
   1   7   1        1.53      -37.91     25.27 o 
   2   7   1       97.74       41.51     37.72 o 
   3   7   1       13.78       15.27     37.23 o 
   4   7   1       18.14      -19.49     29.89 o 
   5   7   1      152.64       44.16     45.81 o 
   6   7   1        0.21      -15.70     42.22 o 
   7   7   1        4.90       30.73     48.70 o 
   8   7   1       73.64       60.13     48.70 o 
   9   7   1      115.37       70.35     52.55 o 
  10   7   1      130.80       81.71     55.25 o 
  11   7   1        5.15      -72.85     48.57 o 
  -9   8   1        2.27        4.24     57.85 o 
  -8   8   1       63.32       40.46     55.24 o 
  -7   8   1      267.33      180.81     65.55 o 
  -6   8   1        1.24      -61.02     40.68 o 
  -5   8   1      265.81      317.41     69.24 o 
  -4   8   1      716.24     1120.81    152.64 o 
  -3   8   1       94.68       18.84     45.34 o 
  -2   8   1      209.87      203.71     69.34 o 
  -1   8   1      409.66      349.79     62.89 o 
   0   8   1       54.94       31.31     39.10 o 
   1   8   1      287.03      297.31     58.09 o 
   2   8   1      383.54      478.16     57.64 o 
   3   8   1       15.70       20.18     37.29 o 
   4   8   1      347.72      340.56     66.76 o 
   5   8   1      307.77      204.42    139.71 o 
   6   8   1      307.13      316.64     73.39 o 
   7   8   1      130.86       88.04     58.57 o 
   8   8   1      284.11      277.08     71.71 o 
   9   8   1       61.47       -7.80     53.73 o 
  -6   9   1        6.70       30.55     57.61 o 
  -5   9   1       50.69       19.80     67.38 o 
  -4   9   1       49.99       28.41     69.64 o 
  -3   9   1        9.00       21.50     63.50 o 
  -2   9   1        2.84      -51.93     47.10 o 
  -1   9   1        0.87      -37.39     75.40 o 
   0   9   1       26.71       36.32     71.95 o 
   1   9   1        0.24       -7.22     59.97 o 
   2   9   1        7.64        9.91     48.97 o 
   3   9   1        0.10       22.04     68.57 o 
   4   9   1       18.94      -58.76     46.85 o 
   5   9   1       11.48      -49.78     52.14 o 
   6   9   1       12.17       23.02     55.63 o 
 -16   0   2       71.21       51.52     67.03 o 
 -14   0   2      219.77      184.89     70.33 o 
 -12   0   2        2.40      -13.37     30.37 o 
 -10   0   2      982.19      833.92     74.29 o 
  -8   0   2     2579.72     2279.61     71.18 o 
  -6   0   2    13743.47    13620.96    312.49 o 
  -4   0   2     4006.89     3855.29     96.12 o 
  -2   0   2     6658.76     6342.89    145.07 o 
   0   0   2    30363.22    30842.45   1258.86 o 
   2   0   2      788.42      827.29     77.82 o 
   4   0   2    13327.79    13518.53    364.25 o 
   6   0   2    20047.99    20672.68    555.32 o 
   8   0   2     3146.22     2924.51    108.22 o 
  10   0   2     1708.62     1487.35     75.55 o 
  12   0   2      755.11      841.02     76.80 o 
  14   0   2      852.14     1014.07    123.85 o 
  16   0   2      137.29      115.40     73.10 o 
 -16   1   2      374.87      418.54    108.11 o 
 -15   1   2       98.90       85.83     69.07 o 
 -14   1   2      356.35      394.44     53.71 o 
 -13   1   2       47.69       27.16     33.12 o 
 -12   1   2      318.94      374.66     46.93 o 
 -11   1   2       37.38       50.64     28.72 o 
 -10   1   2     2257.65     2286.98     69.96 o 
  -9   1   2      150.17      108.97     26.41 o 
  -8   1   2     2256.04     2228.57     63.32 o 
  -7   1   2      188.22      221.28     23.42 o 
  -6   1   2     3924.53     4091.33     92.47 o 
  -5   1   2       14.49       -3.16     11.19 o 
  -4   1   2     1790.18     1702.22     43.31 o 
  -3   1   2     7536.97     7566.37    188.57 o 
  -2   1   2      529.71      479.51     16.80 o 
  -1   1   2        0.19        9.67      7.26 o 
   0   1   2     4767.57     4755.56    110.70 o 
   1   1   2     3169.49     3124.10     66.15 o 
   2   1   2     1600.32     1557.39     35.50 o 
   3   1   2        3.49       -8.07      6.67 o 
   4   1   2      226.14      238.08     24.99 o 
   5   1   2      194.38      289.58     29.52 o 
   6   1   2     1066.15     1156.92     38.29 o 
   7   1   2       73.85       87.63     18.82 o 
   8   1   2     2588.63     2632.62     84.21 o 
   9   1   2      307.07      348.32     32.62 o 
  10   1   2      510.18      512.16     39.31 o 
  11   1   2      169.15      163.00     33.39 o 
  12   1   2        3.78      -13.00     25.26 o 
  13   1   2       95.27       50.15     36.56 o 
  14   1   2       91.34       91.93     37.55 o 
  15   1   2        3.59      -32.30     37.37 o 
 -15   2   2       25.73       17.52     38.11 o 
 -14   2   2       23.54       24.62     36.18 o 
 -13   2   2      275.65      344.02     66.14 o 
 -12   2   2       10.37       33.37     30.46 o 
 -11   2   2        5.35       -9.03     25.88 o 
 -10   2   2     1532.26     1535.79     81.63 o 
  -9   2   2      630.20      581.60     44.29 o 
  -8   2   2     1891.77     1827.96     68.15 o 
  -7   2   2     1771.10     1639.33     48.79 o 
  -6   2   2     6923.48     6876.35    143.85 o 
  -5   2   2     2831.41     2701.55     64.09 o 
  -4   2   2      594.38      517.38     28.56 o 
  -3   2   2      434.35      418.92     25.72 o 
  -2   2   2     9848.39    10583.94    232.77 o 
  -1   2   2    13967.71    14483.42    313.57 o 
   0   2   2     8738.95     8669.43    171.75 o 
   1   2   2      181.02      189.42     23.89 o 
   2   2   2     4607.23     4649.35    105.15 o 
   3   2   2     1382.91     1343.86     59.47 o 
   4   2   2     1763.33     1571.21     43.73 o 
   5   2   2     4214.94     4243.65    119.83 o 
   6   2   2     4542.12     4453.29    196.14 o 
   7   2   2     1645.20     1564.61     75.69 o 
   8   2   2     2904.45     2922.50     90.42 o 
   9   2   2     1230.73     1113.67     73.46 o 
  10   2   2     2312.00     2214.23     82.59 o 
  11   2   2        8.67      -22.12     25.26 o 
  12   2   2      646.00      611.83     57.92 o 
  13   2   2      436.23      486.84     54.70 o 
  14   2   2      211.73      283.66     48.35 o 
  15   2   2      116.74       71.71     41.64 o 
 -15   3   2      340.49      393.03     58.91 o 
 -14   3   2      101.11      105.68     40.76 o 
 -13   3   2      368.72      403.25     55.97 o 
 -12   3   2      325.32      403.67    125.22 o 
 -11   3   2       10.64       25.37     28.70 o 
 -10   3   2      854.97      874.11     59.61 o 
  -9   3   2     1392.13     1259.98     60.50 o 
  -8   3   2      669.41      685.15     47.96 o 
  -7   3   2      543.65      532.09     58.28 o 
  -6   3   2     2292.33     1947.12     76.48 o 
  -5   3   2      297.65      275.36     30.67 o 
  -4   3   2     3912.90     4213.95    141.05 o 
  -3   3   2     5160.72     5585.85    142.39 o 
  -2   3   2     2183.51     2264.45     64.12 o 
  -1   3   2      806.25      683.80     30.47 o 
   0   3   2      161.15      190.61     21.78 o 
   1   3   2     1099.10     1013.10     39.56 o 
   2   3   2      721.53      744.60     29.00 o 
   3   3   2       23.27       49.66     13.78 o 
   4   3   2      232.26      296.08     36.26 o 
   5   3   2       82.88       68.90     12.65 o 
   6   3   2        2.45        7.66     10.71 o 
   7   3   2      519.26      506.13     57.20 o 
   8   3   2      411.09      442.08     58.83 o 
   9   3   2      689.16      662.27     54.12 o 
  10   3   2        2.48      -34.93     23.29 o 
  11   3   2      419.10      333.23     66.37 o 
  12   3   2       42.19       21.48     34.22 o 
  13   3   2       72.67       62.64     39.40 o 
  14   3   2        9.61      -36.21     35.05 o 
  15   3   2        1.79      -45.87     40.95 o 
 -14   4   2        0.50      -17.85     54.58 o 
 -13   4   2       64.08       66.62     39.36 o 
 -12   4   2        6.55      -18.66     32.28 o 
 -11   4   2      316.29      438.71     68.06 o 
 -10   4   2        4.58       13.09     29.01 o 
  -9   4   2     1117.67     1055.25     86.38 o 
  -8   4   2      107.56      108.64     45.53 o 
  -7   4   2     1329.83     1387.39    107.07 o 
  -6   4   2        7.25      -21.70     25.61 o 
  -5   4   2      274.03      217.29     40.82 o 
  -4   4   2      543.72      674.27     83.54 o 
  -3   4   2     1290.76     1432.30     49.86 o 
  -2   4   2      457.63      445.31     32.24 o 
  -1   4   2     2630.07     2543.62     76.05 o 
   0   4   2     1877.04     1825.46     60.36 o 
   1   4   2     3859.26     3706.17    102.94 o 
   2   4   2      327.68      312.82     29.46 o 
   3   4   2     1669.45     1883.89     88.55 o 
   4   4   2      535.89      472.56     26.95 o 
   5   4   2     1119.62      940.70     46.40 o 
   6   4   2     1670.82     1620.66     62.35 o 
   7   4   2      917.55      843.29     50.39 o 
   8   4   2        2.07       30.32     25.68 o 
   9   4   2     2793.87     2613.23    171.64 o 
  10   4   2      503.88      563.82     55.44 o 
  11   4   2      373.74      423.68     54.23 o 
  12   4   2       73.70       47.18     36.81 o 
  13   4   2      578.02      563.02    205.43 o 
  14   4   2        5.64      -58.31     71.79 o 
 -14   5   2        0.44       -5.09     42.20 o 
 -13   5   2      719.92      757.04     77.26 o 
 -12   5   2      209.06      115.15     44.64 o 
 -11   5   2       91.16       57.11     37.65 o 
 -10   5   2        3.35      -19.37     37.29 o 
  -9   5   2     1003.16      997.09     84.08 o 
  -8   5   2      324.93      302.67     57.39 o 
  -7   5   2      885.44      964.01     75.92 o 
  -6   5   2      471.48      548.48    114.56 o 
  -5   5   2       67.66       42.01     34.07 o 
  -4   5   2       88.06       72.59     34.04 o 
  -3   5   2     2722.64     2979.24     89.27 o 
  -2   5   2      777.38      729.58     38.98 o 
  -1   5   2      569.09      570.79     64.61 o 
   0   5   2      260.76      263.92     31.16 o 
   1   5   2      137.26      133.67     27.39 o 
   2   5   2     1171.97     1106.66     56.21 o 
   3   5   2       92.97      107.50     21.32 o 
   4   5   2       68.73       31.45     24.64 o 
   5   5   2      354.28      432.73     96.55 o 
   6   5   2      261.57      293.15     65.92 o 
   7   5   2       73.15       49.66     37.20 o 
   8   5   2      651.51      750.09    130.30 o 
   9   5   2       97.67       81.33     52.10 o 
  10   5   2      115.75        8.73     42.89 o 
  11   5   2      147.01      120.90     84.77 o 
  12   5   2        1.14      -40.62     45.42 o 
  13   5   2      132.75       78.36     60.63 o 
 -12   6   2       46.13        8.44     48.32 o 
 -11   6   2       45.65      -69.59     46.57 o 
 -10   6   2       38.07       22.53     45.99 o 
  -9   6   2      151.54      100.59     76.82 o 
  -8   6   2       20.69      -11.97     53.71 o 
  -7   6   2      122.89       53.02     58.39 o 
  -6   6   2      154.01       59.49     43.23 o 
  -5   6   2       72.48       79.64     40.20 o 
  -4   6   2       60.77       54.79     47.61 o 
  -3   6   2     1810.90     1863.03     93.97 o 
  -2   6   2       44.80       39.17     32.84 o 
  -1   6   2     1163.38     1101.20     65.29 o 
   0   6   2      468.27      534.15     45.77 o 
   1   6   2     1565.51     1577.01     57.03 o 
   2   6   2       57.26       65.36     59.05 o 
   3   6   2     1893.73     1819.17     77.71 o 
   4   6   2        5.93      -24.78     26.13 o 
   5   6   2      415.71      487.79     52.65 o 
   6   6   2      361.81      254.31     87.69 o 
   7   6   2     1740.29     1726.18    123.01 o 
   8   6   2        9.16       -1.58     53.75 o 
   9   6   2      175.44      205.92     59.26 o 
  10   6   2        5.39      -20.94     44.18 o 
  11   6   2      313.05      428.70     78.37 o 
  12   6   2        6.25      -64.93     45.81 o 
 -11   7   2       30.90       11.90     51.39 o 
 -10   7   2       13.65      -39.31     48.52 o 
  -9   7   2      399.07      478.96     83.66 o 
  -8   7   2        2.44      -60.43     40.28 o 
  -7   7   2      776.21      824.70     92.98 o 
  -6   7   2       69.03        7.36     45.51 o 
  -5   7   2        9.48      -20.73     59.70 o 
  -4   7   2       59.31       45.40     42.47 o 
  -3   7   2      772.15      819.47    186.74 o 
  -2   7   2       31.60       43.07     32.75 o 
  -1   7   2        3.62      -30.82     28.01 o 
   0   7   2       45.70       29.14     24.74 o 
   1   7   2       16.99       -7.00     27.89 o 
   2   7   2      136.02      131.41     42.18 o 
   3   7   2       43.52       35.88     33.16 o 
   4   7   2        3.84      -40.52     27.01 o 
   5   7   2        1.03      -26.52     39.79 o 
   6   7   2      206.92      181.05     58.82 o 
   7   7   2      109.87      120.37     54.81 o 
   8   7   2       13.31      -54.46     43.52 o 
   9   7   2       32.08      -20.25     48.16 o 
  10   7   2       27.88        5.57     51.53 o 
  11   7   2       18.03      -62.53     49.41 o 
  -9   8   2        0.57      -54.47     77.86 o 
  -8   8   2        1.42      -32.75     51.31 o 
  -7   8   2       18.27       -1.72     45.51 o 
  -6   8   2      171.44      142.07    171.99 o 
  -5   8   2       38.06      -17.06     46.72 o 
  -4   8   2       46.19      -19.73     50.83 o 
  -3   8   2      512.48      543.14     91.53 o 
  -2   8   2       99.61      121.12     42.65 o 
  -1   8   2       19.00       25.39     42.70 o 
   0   8   2      443.28      664.86    122.16 o 
   1   8   2      286.23      410.18    102.97 o 
   2   8   2      225.97      270.97     50.95 o 
   3   8   2      381.46      477.07     61.58 o 
   4   8   2      115.96      128.37     55.08 o 
   5   8   2      125.81      144.67     64.38 o 
   6   8   2      158.22       96.34     56.88 o 
   7   8   2      510.72      533.65    194.22 o 
   8   8   2        5.66      -68.78     45.86 o 
   9   8   2      100.51      112.22    147.69 o 
  -6   9   2       43.27       37.63     39.38 o 
  -5   9   2       53.91       40.94     39.89 o 
  -4   9   2      105.50      109.03     56.13 o 
  -2   9   2       31.27      -56.05     90.22 o 
  -1   9   2       14.70       25.72     81.16 o 
   0   9   2        7.92      -49.16     42.84 o 
   1   9   2        1.25      -47.17     45.64 o 
   2   9   2       34.39       39.83     48.68 o 
   3   9   2        8.17      -19.89     65.96 o 
   4   9   2        2.54      -43.23     63.04 o 
   5   9   2       30.60      -39.13     51.63 o 
   6   9   2       40.84       47.85     58.41 o 
 -15   0   3      117.22      107.57     64.50 o 
 -13   0   3       84.81      126.00     59.66 o 
 -11   0   3      985.48      967.33     65.39 o 
  -9   0   3      361.70      418.63     48.22 o 
  -7   0   3     9039.86     8837.32    212.44 o 
  -5   0   3     2075.92     1843.32     66.91 o 
  -3   0   3    13050.77    12627.45    283.58 o 
  -1   0   3       15.55       24.79      8.95 o 
   1   0   3       43.96       69.30     14.06 o 
   3   0   3     2975.31     2998.68     92.92 o 
   5   0   3      253.79      161.24     26.87 o 
   7   0   3     9910.67    10300.32    295.71 o 
   9   0   3     3216.63     2981.70    114.48 o 
  11   0   3     1223.31     1163.80     70.30 o 
  13   0   3      565.28      569.65     91.68 o 
  15   0   3      593.61      850.99    123.93 o 
 -16   1   3       14.63        3.66     41.78 o 
 -15   1   3      358.85      498.60     73.30 o 
 -14   1   3        1.06      -28.72     43.34 o 
 -13   1   3        7.38      -42.83     32.77 o 
 -12   1   3      101.61      103.72     34.84 o 
 -11   1   3     1589.71     1633.74     70.66 o 
 -10   1   3      705.72      758.12     51.57 o 
  -9   1   3     1808.73     1655.62     80.22 o 
  -8   1   3      894.96      817.97     35.51 o 
  -7   1   3     4624.49     4526.65    103.40 o 
  -6   1   3      193.09      193.65     18.63 o 
  -5   1   3     5766.22     5708.30    108.79 o 
  -4   1   3      977.31      928.67     26.90 o 
  -3   1   3      729.38      792.10     23.25 o 
  -2   1   3    13888.68    14371.26    368.08 o 
  -1   1   3    22030.21    23067.91    433.68 o 
   0   1   3     1107.82     1074.63     36.65 o 
   1   1   3     4384.79     4362.38    104.35 o 
   2   1   3      408.49      425.56     15.06 o 
   3   1   3      610.02      641.84     19.73 o 
   4   1   3      877.44      840.63     28.10 o 
   5   1   3     2360.22     2543.14     62.31 o 
   6   1   3      924.10     1021.89     36.25 o 
   7   1   3     1608.15     1696.61     53.30 o 
   8   1   3       37.82       18.51     16.92 o 
   9   1   3      123.96      172.21     26.69 o 
  10   1   3        0.52      -20.73     17.32 o 
  11   1   3       48.69       15.37     22.21 o 
  12   1   3       18.24       -6.37     26.35 o 
  13   1   3       75.66       67.51     32.21 o 
  14   1   3       38.46       50.50     34.66 o 
  15   1   3        6.13      -33.92     37.98 o 
 -15   2   3       53.07       17.58     39.17 o 
 -14   2   3        5.01       15.23     35.97 o 
 -13   2   3      231.29      266.27     52.59 o 
 -12   2   3      983.39     1019.93    102.77 o 
 -11   2   3       18.55      -34.10     23.42 o 
 -10   2   3      106.52       89.74     30.37 o 
  -9   2   3      135.47      138.80     35.10 o 
  -8   2   3      945.09      930.81     37.07 o 
  -7   2   3     2151.63     2181.13     59.65 o 
  -6   2   3     3033.30     3199.35     76.56 o 
  -5   2   3       66.52       71.84     13.66 o 
  -4   2   3      146.40      175.47     13.54 o 
  -3   2   3     1774.40     1703.12     68.59 o 
  -2   2   3     1034.48     1030.44     30.72 o 
  -1   2   3    20251.79    20781.15    395.72 o 
   0   2   3      128.66      174.29     17.20 o 
   1   2   3     1007.81      950.56     34.80 o 
   2   2   3     2575.40     2630.24     99.17 o 
   3   2   3      939.22      889.97     32.61 o 
   4   2   3       32.57       18.29      9.79 o 
   5   2   3     2758.78     2638.34     58.05 o 
   6   2   3      454.79      503.02     37.75 o 
   7   2   3     4208.93     4080.17    146.22 o 
   8   2   3     1613.00     1568.13     55.68 o 
   9   2   3     2363.46     2222.61     85.84 o 
  10   2   3      147.58       93.61     29.53 o 
  11   2   3      596.63      601.47     54.35 o 
  12   2   3      356.85      423.38     49.77 o 
  13   2   3      201.88      208.59     45.27 o 
  14   2   3       89.34       80.42     37.80 o 
  15   2   3      417.87      517.07     77.67 o 
 -15   3   3      274.91      294.05     55.85 o 
 -14   3   3      213.59      269.73     50.62 o 
 -13   3   3      158.19      109.79     57.75 o 
 -12   3   3      396.31      530.15     67.19 o 
 -11   3   3      575.20      779.49    103.29 o 
 -10   3   3      624.20      568.48     56.89 o 
  -9   3   3       83.57       63.85     28.69 o 
  -8   3   3     1641.50     1514.13     64.13 o 
  -7   3   3      858.25      815.93     44.36 o 
  -6   3   3      683.18      747.49     43.04 o 
  -5   3   3     4429.99     4597.37    160.28 o 
  -4   3   3      563.06      560.54     71.72 o 
  -3   3   3     1588.54     1908.87     76.78 o 
  -2   3   3     1538.87     1627.56     70.20 o 
  -1   3   3       23.93       21.70     14.05 o 
   0   3   3      693.06      645.77     26.56 o 
   1   3   3     1295.80     1269.65     46.85 o 
   2   3   3      120.63      140.79     18.63 o 
   3   3   3     3856.68     3967.23     96.75 o 
   4   3   3       49.65       56.87     14.72 o 
   5   3   3      701.88      641.68     28.40 o 
   6   3   3      204.35      258.73     22.47 o 
   7   3   3       39.66       24.71     12.67 o 
   8   3   3        0.52      -11.32     19.39 o 
   9   3   3        0.39      -35.00     28.19 o 
  10   3   3       30.28       -6.95     26.31 o 
  11   3   3       99.29      104.09     42.09 o 
  12   3   3        0.61      -29.44     29.91 o 
  13   3   3        2.39      -16.54     32.14 o 
  14   3   3        2.21      -61.93     41.29 o 
  15   3   3        1.78       22.06     80.35 o 
 -14   4   3       45.12       47.58     42.06 o 
 -13   4   3        2.22      -28.51     34.44 o 
 -12   4   3      368.45      268.76     85.93 o 
 -11   4   3        5.74      -29.09     27.47 o 
 -10   4   3       28.11       58.46     32.05 o 
  -9   4   3        4.54      -34.61     23.07 o 
  -8   4   3      488.81      493.50     48.92 o 
  -7   4   3        3.61      -30.97     26.90 o 
  -6   4   3      595.17      628.85     61.03 o 
  -5   4   3     1519.30     1507.63     75.26 o 
  -4   4   3      320.17      445.23     56.26 o 
  -3   4   3       59.53       97.88     26.59 o 
  -2   4   3     5469.41     5584.74    308.01 o 
  -1   4   3     1068.53      969.02     40.34 o 
   0   4   3     3088.04     3016.51     85.75 o 
   1   4   3      404.69      452.91     58.90 o 
   2   4   3     3642.31     3416.74    106.88 o 
   3   4   3      207.19      311.47     45.74 o 
   4   4   3       82.71       40.60     21.57 o 
   5   4   3     2068.53     2074.61    127.34 o 
   6   4   3     2468.43     2340.29    106.21 o 
   7   4   3      488.11      421.10     42.50 o 
   8   4   3     2615.82     2460.57    148.87 o 
   9   4   3      879.01      802.71     54.29 o 
  10   4   3      377.88      463.13     52.54 o 
  11   4   3      225.76      196.07     42.16 o 
  12   4   3      392.36      354.60     68.14 o 
  13   4   3       16.40       36.03     50.00 o 
  14   4   3      291.70      356.19     73.98 o 
 -14   5   3      448.00      498.09     90.37 o 
 -13   5   3       21.46      -56.47     38.03 o 
 -12   5   3      224.40      203.43     47.51 o 
 -11   5   3       17.01      -16.67     40.58 o 
 -10   5   3      518.68      468.46     72.14 o 
  -9   5   3       14.71       20.54     39.05 o 
  -8   5   3     1301.36     1224.79     86.35 o 
  -7   5   3        7.90      -13.70     34.08 o 
  -6   5   3      622.63      607.35     67.57 o 
  -5   5   3        1.78       -9.77     27.41 o 
  -4   5   3      461.69      592.93     61.81 o 
  -3   5   3      178.59      164.82     26.88 o 
  -2   5   3     2606.70     2673.79    242.43 o 
  -1   5   3       48.29        7.19     19.45 o 
   0   5   3       74.20       61.41     21.10 o 
   1   5   3     1223.75     1240.61     41.99 o 
   2   5   3       85.75       81.17     21.13 o 
   3   5   3      650.94      601.64     34.14 o 
   4   5   3       66.39       33.69     25.06 o 
   5   5   3      179.12      163.05     33.59 o 
   6   5   3       17.01       25.75     35.86 o 
   7   5   3        0.01      -47.14     31.43 o 
   8   5   3      409.27      435.42     66.93 o 
   9   5   3       28.34      -46.53     31.02 o 
  10   5   3       28.87        1.48     40.44 o 
  11   5   3        1.81      -36.12     55.55 o 
  12   5   3        0.21      -61.29     40.86 o 
  13   5   3       63.89      102.30     57.83 o 
 -12   6   3       50.65       46.38     52.52 o 
 -11   6   3       49.79       13.69     44.38 o 
 -10   6   3      170.04       93.42     70.87 o 
  -9   6   3        2.13       20.15     42.64 o 
  -8   6   3      227.43      155.81     82.85 o 
  -7   6   3        3.75      -51.77     34.52 o 
  -6   6   3        6.24      -25.20     31.72 o 
  -5   6   3       33.66       41.90     48.60 o 
  -4   6   3     1062.21     1093.64     71.56 o 
  -3   6   3       49.28        0.54     41.00 o 
  -2   6   3      830.58      963.06     67.50 o 
  -1   6   3        2.12      -28.30     18.87 o 
   0   6   3      627.66      711.46     59.45 o 
   1   6   3       49.00       50.84     20.30 o 
   2   6   3      887.18      935.11     54.78 o 
   3   6   3       14.21       -9.07     25.25 o 
   4   6   3     1183.45     1186.25     62.46 o 
   5   6   3       68.54       53.96     31.10 o 
   6   6   3      458.34      616.63    151.07 o 
   7   6   3      448.60      550.33    134.37 o 
   8   6   3     1318.90     1383.36    271.81 o 
   9   6   3       41.98       19.58     43.58 o 
  10   6   3      291.71      268.53    105.73 o 
  11   6   3        5.70      -50.94     37.51 o 
  12   6   3      403.70      388.49     78.91 o 
 -11   7   3      102.18      174.69     61.82 o 
 -10   7   3      266.62      289.56     70.80 o 
  -9   7   3      165.63      160.34     59.75 o 
  -8   7   3      449.83      592.33     86.69 o 
  -7   7   3       39.37       10.28     42.08 o 
  -6   7   3      137.87       75.70     62.65 o 
  -5   7   3       26.32       -5.65     59.39 o 
  -4   7   3       28.46       -3.11     30.96 o 
  -3   7   3      132.84       93.29     38.68 o 
  -2   7   3     1029.36      880.13     65.04 o 
  -1   7   3       68.47      104.58     38.12 o 
   0   7   3      506.12      600.43     56.49 o 
   1   7   3       57.49       17.07     24.86 o 
   2   7   3      129.15      114.16     38.16 o 
   3   7   3      112.06       74.23     35.79 o 
   4   7   3       64.20       51.31     35.19 o 
   5   7   3        0.32      -52.08     34.72 o 
   6   7   3      343.15      336.79    116.94 o 
   7   7   3      115.31      154.93     68.45 o 
   8   7   3       60.72       34.53     50.29 o 
   9   7   3        1.16      -66.60     44.40 o 
  10   7   3        0.90      -39.61     70.29 o 
  -9   8   3       21.65      -37.53     51.90 o 
  -8   8   3       44.96        7.99     51.97 o 
  -7   8   3       18.29       18.35     62.73 o 
  -6   8   3        2.68        6.43     33.08 o 
  -5   8   3       87.87       39.61     34.12 o 
  -4   8   3       95.06       89.97     41.29 o 
  -3   8   3       46.71       89.44     70.03 o 
  -2   8   3      178.71      174.76     66.26 o 
  -1   8   3       51.42      124.54     97.44 o 
   0   8   3      118.20      116.16     51.84 o 
   1   8   3      136.04      205.02     59.27 o 
   2   8   3      423.10      513.23     87.07 o 
   3   8   3      149.77       95.70     46.43 o 
   4   8   3      316.83      273.79     65.66 o 
   5   8   3      141.20      155.76     55.55 o 
   6   8   3       75.07      149.93     60.76 o 
   7   8   3       12.82      -21.86     49.58 o 
   8   8   3       98.99       43.87     57.85 o 
  -6   9   3        2.36       28.56     48.45 o 
  -5   9   3       62.65       40.93     53.59 o 
  -4   9   3      190.13      155.87     67.03 o 
  -2   9   3        5.20      -20.29     53.17 o 
  -1   9   3       22.02      -33.60     49.24 o 
   0   9   3       30.18        3.72     52.60 o 
   1   9   3       16.52      -16.45     45.76 o 
   2   9   3       90.60      111.41     59.53 o 
   3   9   3      148.61      256.92     98.28 o 
   4   9   3       24.48       10.44     74.10 o 
   5   9   3       10.40       -8.60     65.65 o 
 -16   0   4        4.74       49.99     73.25 o 
 -14   0   4     1773.31     1821.83    143.97 o 
 -12   0   4        3.05      -45.26     30.18 o 
 -10   0   4       73.17       61.89     43.00 o 
  -8   0   4     1006.00     1013.54     42.02 o 
  -6   0   4       10.72        2.46     11.81 o 
  -4   0   4      187.52      222.17     18.27 o 
  -2   0   4     3503.44     3609.96     89.59 o 
   0   0   4     2830.23     3144.64     97.67 o 
   2   0   4     3066.17     3316.56    100.77 o 
   4   0   4     2672.29     2623.07     88.21 o 
   6   0   4     6984.81     7605.39    224.08 o 
   8   0   4     4320.29     4331.61    192.53 o 
  10   0   4     1082.06     1120.16     95.02 o 
  12   0   4      634.20      774.37    120.74 o 
  14   0   4     1244.25     1148.44    110.72 o 
 -16   1   4      378.62      580.36    147.39 o 
 -15   1   4        5.81      -38.59     35.96 o 
 -14   1   4      576.13      730.10     92.68 o 
 -13   1   4      474.53      519.38     72.49 o 
 -12   1   4     1093.09     1245.28     63.96 o 
 -11   1   4      303.68      277.44     41.76 o 
 -10   1   4     1755.91     1755.04     59.96 o 
  -9   1   4      529.50      561.64     31.80 o 
  -8   1   4     1302.77     1211.51     38.54 o 
  -7   1   4        6.81       -0.93     12.11 o 
  -6   1   4     5360.14     5191.95    114.76 o 
  -5   1   4      168.55      215.17     18.24 o 
  -4   1   4      160.52      167.20     15.34 o 
  -3   1   4      167.01      214.52     15.42 o 
  -2   1   4      868.19      833.29     23.38 o 
  -1   1   4     1933.61     1825.76     43.38 o 
   0   1   4        7.34        9.61     10.78 o 
   1   1   4    10945.87    11669.19    262.22 o 
   2   1   4     3269.64     3666.68     70.42 o 
   3   1   4       84.34       97.48     11.11 o 
   4   1   4      171.34      209.80     18.36 o 
   5   1   4       17.65        4.82     11.62 o 
   6   1   4     1805.40     2040.53     56.63 o 
   7   1   4      728.65      733.74     32.44 o 
   8   1   4      435.74      463.95     37.56 o 
   9   1   4        0.79      -25.32     16.88 o 
  10   1   4       12.68       17.68     21.92 o 
  11   1   4        6.09      -29.95     19.97 o 
  12   1   4       19.91       -6.95     25.94 o 
  13   1   4       41.81       17.20     37.10 o 
  14   1   4       67.44       20.67     37.88 o 
  15   1   4       21.15      -18.63     37.46 o 
 -15   2   4       39.37       16.90     38.34 o 
 -14   2   4      188.90      208.15     48.02 o 
 -13   2   4      136.53       86.05     36.21 o 
 -12   2   4       48.04       39.88     31.37 o 
 -11   2   4       59.99      -21.51     26.19 o 
 -10   2   4      138.82       89.72     25.66 o 
  -9   2   4      196.05      142.86     26.11 o 
  -8   2   4      583.84      536.62     29.10 o 
  -7   2   4      194.47      199.31     20.78 o 
  -6   2   4      145.83      121.49     22.74 o 
  -5   2   4      485.11      440.95     21.51 o 
  -4   2   4     4411.28     4617.34    130.09 o 
  -3   2   4     2954.14     3092.48     99.77 o 
  -2   2   4       26.97       36.89     11.03 o 
  -1   2   4       57.13       60.94     14.05 o 
   0   2   4     4482.25     4657.04     98.35 o 
   1   2   4     1781.10     1744.00     59.22 o 
   2   2   4      441.70      390.58     21.85 o 
   3   2   4      100.30       88.61     11.30 o 
   4   2   4       17.46        2.81      9.63 o 
   5   2   4     2490.78     2511.29     64.46 o 
   6   2   4     2816.46     2869.95    145.04 o 
   7   2   4     1398.17     1359.23     48.64 o 
   8   2   4     3002.48     3194.75    103.93 o 
   9   2   4      482.26      575.46     40.75 o 
  10   2   4      795.33      893.31     55.51 o 
  11   2   4      118.81       94.22     32.98 o 
  12   2   4      491.16      578.76     82.28 o 
  13   2   4      559.15      530.40     82.32 o 
  14   2   4      350.46      448.74     57.49 o 
  15   2   4       36.44        9.86     49.50 o 
 -15   3   4      283.11      451.12     81.32 o 
 -14   3   4      129.61       92.53     41.49 o 
 -13   3   4      224.11      192.12     46.30 o 
 -12   3   4        8.43       11.80     31.86 o 
 -11   3   4      175.66      138.41     32.89 o 
 -10   3   4      120.64       98.96     46.67 o 
  -9   3   4     1736.83     1657.37     70.79 o 
  -8   3   4     1239.79     1230.27     78.72 o 
  -7   3   4     1576.58     1500.11     79.96 o 
  -6   3   4      725.32      624.59     39.34 o 
  -5   3   4        4.15       -5.48     13.89 o 
  -4   3   4      975.36      991.07     36.01 o 
  -3   3   4     4562.59     4524.66    170.67 o 
  -2   3   4     1098.03     1137.85     42.28 o 
  -1   3   4      124.36      188.60     19.18 o 
   0   3   4     1044.18     1076.46     35.26 o 
   1   3   4      427.05      468.95     44.53 o 
   2   3   4     1449.20     1411.96     44.88 o 
   3   3   4       35.83       44.18     14.60 o 
   4   3   4     2215.96     2320.58     83.55 o 
   5   3   4       57.04       47.69     12.51 o 
   6   3   4      142.84      150.20     27.66 o 
   7   3   4      161.48      156.48     18.73 o 
   8   3   4        2.66      -21.51     19.32 o 
   9   3   4      236.71      201.43     35.89 o 
  10   3   4       69.91       63.11     30.59 o 
  11   3   4       50.08       23.72     29.33 o 
  12   3   4       55.95       26.21     32.90 o 
  13   3   4       89.35       46.68     47.42 o 
  14   3   4       13.46      -53.94     40.93 o 
 -14   4   4       12.17       12.63     39.74 o 
 -13   4   4       45.55       29.55     36.55 o 
 -12   4   4       11.20       -6.35     31.18 o 
 -11   4   4      201.45      143.48     40.92 o 
 -10   4   4        3.08      -29.29     24.17 o 
  -9   4   4      196.79      208.53     38.47 o 
  -8   4   4       76.43       31.38     26.84 o 
  -7   4   4      916.78     1024.25     70.27 o 
  -6   4   4        0.57        5.64     25.73 o 
  -5   4   4     2938.24     2845.83    122.32 o 
  -4   4   4     1132.61     1041.87     45.29 o 
  -3   4   4       81.37       55.62     19.16 o 
  -2   4   4     1061.73     1114.51     39.84 o 
  -1   4   4      273.20      291.40     26.21 o 
   0   4   4      401.86      452.38     29.45 o 
   1   4   4     1589.53     1484.80     54.26 o 
   2   4   4      604.20      602.36     43.72 o 
   3   4   4     1015.98      981.01     38.61 o 
   4   4   4       22.23        8.17     15.06 o 
   5   4   4      840.69      771.45     33.72 o 
   6   4   4      489.63      496.28     38.41 o 
   7   4   4     1270.48     1218.64    111.23 o 
   8   4   4        3.59      -27.84     28.26 o 
   9   4   4      662.29      685.13    101.02 o 
  10   4   4      246.08      280.61    101.85 o 
  11   4   4      366.81      381.82     86.30 o 
  12   4   4       85.75      113.38     52.14 o 
  13   4   4      377.51      351.58    123.31 o 
  14   4   4       30.85      -28.17     48.51 o 
 -13   5   4      478.73      599.31    132.92 o 
 -12   5   4       69.50       34.95     38.50 o 
 -11   5   4      124.75      163.35     56.90 o 
 -10   5   4        7.36       15.45     38.41 o 
  -9   5   4      905.75      885.24     75.48 o 
  -8   5   4       22.94      -17.61     35.88 o 
  -7   5   4     1096.37     1026.93     91.79 o 
  -6   5   4       22.86        6.17     30.64 o 
  -5   5   4       67.09        8.34     31.29 o 
  -4   5   4       14.71        7.76     24.72 o 
  -3   5   4     2037.79     2051.61    122.64 o 
  -2   5   4       29.49       -3.53     18.26 o 
  -1   5   4     1321.92     1346.65     66.44 o 
   0   5   4        5.46      -17.25     15.76 o 
   1   5   4      677.90      669.23     31.35 o 
   2   5   4      311.98      321.85     33.24 o 
   3   5   4      332.00      445.52     72.99 o 
   4   5   4      197.97      207.04     35.43 o 
   5   5   4      719.33      783.78     52.72 o 
   6   5   4        5.31      -42.71     28.47 o 
   7   5   4      207.02       86.61     60.81 o 
   8   5   4        0.43      -32.38     45.80 o 
   9   5   4       16.26       -6.35     40.65 o 
  10   5   4        3.09      -49.50     36.54 o 
  11   5   4       37.70       48.26     56.93 o 
  12   5   4      187.14       92.95     52.01 o 
  13   5   4        5.20      -18.61     52.93 o 
 -12   6   4       20.15       46.24     55.66 o 
 -11   6   4        0.41      -53.64     91.68 o 
 -10   6   4        4.45      -35.37     41.39 o 
  -9   6   4       88.57       66.12     46.52 o 
  -8   6   4      112.97      152.56     49.13 o 
  -7   6   4      435.62      505.30     68.98 o 
  -6   6   4      165.34      194.68     49.02 o 
  -5   6   4      164.73      147.66     39.30 o 
  -4   6   4       53.71       20.14     28.78 o 
  -3   6   4      355.15      355.84     51.46 o 
  -2   6   4       14.32      -10.71     25.72 o 
  -1   6   4      476.14      509.28     40.28 o 
   0   6   4        9.75       -8.43     19.37 o 
   1   6   4      745.90      754.73     38.31 o 
   2   6   4        1.73      -24.57     16.38 o 
   3   6   4      871.49      909.28     66.40 o 
   4   6   4      199.35      173.78     37.24 o 
   5   6   4      915.25     1022.36     62.98 o 
   6   6   4      153.86       28.23     55.63 o 
   7   6   4      449.15      441.76     69.93 o 
   8   6   4        2.26      -45.27     35.82 o 
   9   6   4      183.90       37.25     98.93 o 
  10   6   4        0.92      -28.16     47.99 o 
  11   6   4      169.60       95.70     92.18 o 
  12   6   4       42.30       18.76     56.86 o 
 -11   7   4       97.16      179.21     86.69 o 
 -10   7   4       94.90      114.18     59.10 o 
  -9   7   4      180.38      220.52     79.24 o 
  -8   7   4       49.01       15.74     59.05 o 
  -7   7   4       85.40       80.61     35.28 o 
  -6   7   4        0.43        1.62     28.09 o 
  -5   7   4      376.40      437.08     91.68 o 
  -4   7   4      259.45      328.84     90.34 o 
  -3   7   4      850.24      926.62     71.50 o 
  -2   7   4      162.41      176.89     38.19 o 
  -1   7   4      135.11      137.37     47.32 o 
   0   7   4       62.77       61.95     37.27 o 
   1   7   4      713.52      681.39     80.47 o 
   2   7   4        2.46       10.84     31.87 o 
   3   7   4       10.21       10.38     32.93 o 
   4   7   4       12.93       -8.73     30.52 o 
   5   7   4       27.04      -13.74     39.99 o 
   6   7   4      461.25      499.29    151.72 o 
   7   7   4      180.54      246.79     61.84 o 
   8   7   4        0.07      -64.55     43.03 o 
   9   7   4        2.54      -70.97     47.32 o 
  10   7   4        5.77       -0.72     51.05 o 
  -9   8   4       97.03       39.11     39.13 o 
  -8   8   4        4.05      -16.15     36.36 o 
  -7   8   4       54.28       -4.88     33.58 o 
  -6   8   4      324.75      362.17     57.68 o 
  -5   8   4        8.05        2.67     32.78 o 
  -4   8   4       33.28        8.29     50.45 o 
  -3   8   4       20.45       19.75     36.90 o 
  -2   8   4        1.50      -13.47     37.00 o 
  -1   8   4       50.92        3.86     47.83 o 
   0   8   4       77.19       58.95     52.15 o 
   1   8   4       73.84       95.36     51.69 o 
   2   8   4       70.88       34.24     46.94 o 
   3   8   4      224.53      258.24     53.40 o 
   4   8   4       70.48       71.99     55.15 o 
   5   8   4       96.96       86.51     57.41 o 
   6   8   4      218.50      238.74     65.99 o 
   7   8   4      268.99      193.29     69.77 o 
   8   8   4        6.68       17.94     56.09 o 
  -6   9   4       19.54       53.56     44.88 o 
  -5   9   4       11.35       25.07     38.78 o 
  -4   9   4      451.18      416.88     72.24 o 
  -3   9   4       54.75       16.59     67.19 o 
  -2   9   4      190.93      285.00    265.17 o 
  -1   9   4        1.52      -25.52     51.65 o 
   0   9   4       60.11       80.51    108.65 o 
   1   9   4       62.84      160.03     64.01 o 
   2   9   4       22.73       -7.59     47.65 o 
   3   9   4        7.16      -61.20     77.63 o 
   4   9   4        3.03      -91.06     77.63 o 
   5   9   4       55.25      -39.62     54.29 o 
 -15   0   5        1.19       33.63     64.42 o 
 -13   0   5     1083.43     1180.16    111.72 o 
 -11   0   5      991.72      925.05     64.20 o 
  -9   0   5      313.82      303.40    113.06 o 
  -7   0   5     1895.69     1764.77     58.29 o 
  -5   0   5        5.99       -8.48     11.81 o 
  -3   0   5      154.98      181.26     29.82 o 
  -1   0   5     1253.99     1280.24     39.81 o 
   1   0   5     8239.69     8231.22    319.80 o 
   3   0   5     5857.30     6285.84    255.46 o 
   5   0   5       71.63      128.31     25.07 o 
   7   0   5     4218.04     4251.63    146.12 o 
   9   0   5      689.14      803.79     59.00 o 
  11   0   5      906.31      936.73     64.65 o 
  13   0   5       66.21      131.53     60.97 o 
  15   0   5      428.45      442.58     97.82 o 
 -16   1   5       84.38       12.98     62.04 o 
 -15   1   5      794.27      830.06    152.84 o 
 -14   1   5       20.82       26.62     42.16 o 
 -13   1   5       47.14       49.00     46.65 o 
 -12   1   5       48.88       50.59     32.61 o 
 -11   1   5     1150.09     1156.26     59.82 o 
 -10   1   5       20.10      -31.75     23.43 o 
  -9   1   5     1493.02     1462.01     53.09 o 
  -8   1   5       38.92       26.47     14.62 o 
  -7   1   5     1592.50     1454.47     42.57 o 
  -6   1   5       87.57       88.24     15.48 o 
  -5   1   5     2563.01     2533.68     57.69 o 
  -4   1   5     1515.50     1486.53     38.20 o 
  -3   1   5      675.86      679.16     22.69 o 
  -2   1   5      317.47      291.44     16.71 o 
  -1   1   5     2961.28     3034.30     67.11 o 
   0   1   5       29.99       35.68     13.39 o 
   1   1   5     1069.25     1097.19     38.40 o 
   2   1   5        4.14        2.88      7.23 o 
   3   1   5      463.87      417.71     20.33 o 
   4   1   5     1348.64     1338.72     39.51 o 
   5   1   5     3822.97     4090.58     93.05 o 
   6   1   5        5.77       11.70     14.14 o 
   7   1   5      310.11      397.49     30.50 o 
   8   1   5       14.80       19.81     17.90 o 
   9   1   5      293.91      320.44     32.81 o 
  10   1   5        0.05      -18.52     19.73 o 
  11   1   5      150.63      113.96     28.93 o 
  12   1   5      206.64       99.47     33.16 o 
  13   1   5       55.56       32.41     32.68 o 
  14   1   5        4.17       -4.93     35.10 o 
  15   1   5        7.19       11.47     41.44 o 
 -15   2   5      127.51       99.26     49.94 o 
 -14   2   5        0.02      -20.44     32.84 o 
 -13   2   5      258.37      184.55     42.80 o 
 -12   2   5      525.42      613.52    131.91 o 
 -11   2   5      260.63      291.80     49.94 o 
 -10   2   5        3.92      -18.32     22.93 o 
  -9   2   5      824.95      744.63     43.81 o 
  -8   2   5      193.39      130.66     27.58 o 
  -7   2   5      569.19      574.90     28.34 o 
  -6   2   5      266.31      339.20     24.09 o 
  -5   2   5     1377.44     1529.43     50.88 o 
  -4   2   5       51.98       35.97     11.81 o 
  -3   2   5     1336.56     1474.03     44.34 o 
  -2   2   5      493.17      521.31     21.96 o 
  -1   2   5     1561.35     1538.42     41.18 o 
   0   2   5      721.76      764.78     24.52 o 
   1   2   5     4027.63     4042.71    105.25 o 
   2   2   5     6804.17     7054.28    148.80 o 
   3   2   5      301.84      295.28     28.94 o 
   4   2   5        8.06        4.63      9.50 o 
   5   2   5      564.31      555.42     35.28 o 
   6   2   5     1226.67     1164.97     74.08 o 
   7   2   5     1644.61     1610.81     52.30 o 
   8   2   5      104.66      103.05     24.03 o 
   9   2   5     1178.96     1217.40     72.82 o 
  10   2   5       31.49        6.67     25.48 o 
  11   2   5      207.23      179.93     54.01 o 
  12   2   5      223.31      220.99     43.87 o 
  13   2   5      241.84      206.75     45.24 o 
  14   2   5        1.90      -27.95     43.70 o 
  15   2   5      329.30      350.31     72.93 o 
 -15   3   5      145.94      222.25     51.39 o 
 -14   3   5      289.37      382.84     95.79 o 
 -13   3   5       51.42       40.35     41.07 o 
 -12   3   5      369.85      360.47     49.94 o 
 -11   3   5      374.19      356.53     40.51 o 
 -10   3   5      128.17      101.76     29.62 o 
  -9   3   5     1699.39     1541.10     59.54 o 
  -8   3   5     1915.58     1898.41    110.25 o 
  -7   3   5     2378.75     2186.56     78.35 o 
  -6   3   5     1087.03     1057.09     45.46 o 
  -5   3   5     2201.17     2192.13     87.32 o 
  -4   3   5     2131.42     2121.57     72.45 o 
  -3   3   5       53.31       30.10     18.54 o 
  -2   3   5     1931.93     1888.24     51.98 o 
  -1   3   5     3079.31     3172.95     76.23 o 
   0   3   5      636.47      583.79     24.88 o 
   1   3   5     1037.16     1069.54     34.23 o 
   2   3   5      431.84      484.06     61.60 o 
   3   3   5       13.55       -1.81     12.98 o 
   4   3   5     1462.61     1556.42     49.41 o 
   5   3   5       96.67      118.08     16.52 o 
   6   3   5      774.88      803.69     30.03 o 
   7   3   5      119.60      123.26     23.90 o 
   8   3   5      150.34      135.18     30.93 o 
   9   3   5      149.64      126.32     33.08 o 
  10   3   5       28.61      -33.50     26.29 o 
  11   3   5        1.83      -47.71     31.81 o 
  12   3   5       89.49       29.45     43.04 o 
  13   3   5       25.90       46.19     48.57 o 
  14   3   5       23.66      -44.06     42.72 o 
 -14   4   5       62.93       24.71     37.47 o 
 -13   4   5        1.33      -13.37     39.45 o 
 -12   4   5       96.42       73.12     37.52 o 
 -11   4   5      135.64      109.68     44.44 o 
 -10   4   5       28.46        5.66     25.40 o 
  -9   4   5      482.18      515.71     53.85 o 
  -8   4   5      751.70      744.98     51.35 o 
  -7   4   5        0.31       19.80     29.02 o 
  -6   4   5     1028.31      968.82    105.34 o 
  -5   4   5      999.85      917.78     92.10 o 
  -4   4   5      511.88      512.45     28.44 o 
  -3   4   5       81.21       59.92     17.90 o 
  -2   4   5      845.77      817.38     33.82 o 
  -1   4   5      259.98      281.51     26.36 o 
   0   4   5     1957.50     1929.50     56.18 o 
   1   4   5       90.26       93.29     18.36 o 
   2   4   5      708.32      644.79     33.70 o 
   3   4   5      272.18      400.27     36.24 o 
   4   4   5       58.01       30.49     16.64 o 
   5   4   5      471.05      493.41     30.15 o 
   6   4   5     2053.49     2058.83    116.23 o 
   7   4   5       87.25       78.15     26.25 o 
   8   4   5      971.28      975.09    157.41 o 
   9   4   5      311.26      402.55     81.39 o 
  10   4   5      179.71      123.01     90.87 o 
  11   4   5      296.31      278.88     67.88 o 
  12   4   5      504.39      580.86     82.46 o 
  13   4   5      130.47       81.34     53.50 o 
  14   4   5      117.66       46.87     55.95 o 
 -13   5   5        0.22       -0.60     42.10 o 
 -12   5   5      231.86      279.99     68.30 o 
 -11   5   5        7.03       -8.69     40.60 o 
 -10   5   5      721.19      809.01     70.97 o 
  -9   5   5       13.53       10.46     43.15 o 
  -8   5   5      814.80      775.04     67.04 o 
  -7   5   5      187.13      173.18     43.57 o 
  -6   5   5     1830.04     1606.81     90.97 o 
  -5   5   5      750.21      704.60     49.32 o 
  -4   5   5     1253.75     1143.56     54.88 o 
  -3   5   5      426.81      522.24     36.61 o 
  -2   5   5      823.81      777.01     37.24 o 
  -1   5   5      117.94      116.43     22.32 o 
   0   5   5     1371.42     1457.06     50.80 o 
   1   5   5        2.64        4.85     16.32 o 
   2   5   5     1315.32     1298.65     50.48 o 
   3   5   5       39.25       50.41     20.69 o 
   4   5   5       45.89        2.42     23.09 o 
   5   5   5       89.46       71.83     36.28 o 
   6   5   5      173.17      156.46     39.45 o 
   7   5   5      112.81      129.19     81.66 o 
   8   5   5       48.40       16.55     40.28 o 
   9   5   5        0.22      -52.69     35.13 o 
  10   5   5       30.70       -2.86     45.19 o 
  11   5   5       70.02       45.50     48.32 o 
  12   5   5      267.20      256.21    126.46 o 
  13   5   5      111.86       96.17     59.15 o 
 -12   6   5      107.82       81.19     39.57 o 
 -11   6   5       20.03      -27.96     30.50 o 
 -10   6   5       18.79       -5.42     29.90 o 
  -9   6   5       16.37      -39.69     26.46 o 
  -8   6   5      386.04      336.31     84.63 o 
  -7   6   5      464.90      547.13     70.36 o 
  -6   6   5     1404.07     1314.59    151.64 o 
  -5   6   5        4.26      -21.02     24.31 o 
  -4   6   5      104.66       98.51     31.02 o 
  -3   6   5        0.78      -31.73     21.15 o 
  -2   6   5      108.68      102.70     30.22 o 
  -1   6   5       51.81       57.04     21.72 o 
   0   6   5      586.91      748.25    116.14 o 
   1   6   5      110.67       85.88     27.82 o 
   2   6   5       34.76       30.34     24.69 o 
   3   6   5       19.18      -35.47     23.65 o 
   4   6   5      700.50      680.74     54.91 o 
   5   6   5       18.06      -32.37     24.73 o 
   6   6   5       80.63      -19.49     54.21 o 
   7   6   5      224.70      183.54     53.56 o 
   8   6   5      436.17      431.84    154.87 o 
   9   6   5        7.65      -32.87     41.21 o 
  10   6   5      549.66      440.94     78.56 o 
  11   6   5        6.85      -71.94     47.96 o 
  12   6   5      271.15      276.69    112.41 o 
 -11   7   5       51.63       28.99     38.79 o 
 -10   7   5      247.96      313.11     51.67 o 
  -9   7   5       45.92        4.85     31.57 o 
  -8   7   5      147.28      128.57     36.73 o 
  -7   7   5       10.17      -36.16     25.66 o 
  -6   7   5      427.58      519.88     68.92 o 
  -5   7   5        5.57       35.85     31.11 o 
  -4   7   5     1159.32     1085.77     90.13 o 
  -3   7   5      457.36      450.86     64.74 o 
  -2   7   5      236.45      192.77     52.00 o 
  -1   7   5      130.19      117.39     44.99 o 
   0   7   5      278.23      337.25     51.69 o 
   1   7   5        4.84      -33.93     30.45 o 
   2   7   5      613.01      730.04    100.15 o 
   3   7   5      356.33      354.00     51.78 o 
   4   7   5      215.06      285.43     48.14 o 
   5   7   5       39.81       14.74     44.90 o 
   6   7   5       47.39       80.76     51.70 o 
   7   7   5        3.51      -19.61     44.22 o 
   8   7   5        1.00      -19.76     44.87 o 
   9   7   5       10.75       50.49     54.10 o 
  10   7   5        0.46       -5.83     53.03 o 
  -9   8   5       39.94       -2.27     36.58 o 
  -8   8   5        2.88      -39.76     26.51 o 
  -7   8   5        8.36        0.16     38.49 o 
  -6   8   5      152.37      105.63     57.74 o 
  -5   8   5      254.98      215.50     54.07 o 
  -4   8   5        3.52       -9.50     38.53 o 
  -3   8   5      189.19      151.27     51.31 o 
  -2   8   5      136.91      139.52     51.50 o 
  -1   8   5        6.49       10.37     58.20 o 
   0   8   5      175.96      183.92     59.76 o 
   1   8   5      101.17       62.19     51.96 o 
   2   8   5       11.32       16.17     51.75 o 
   3   8   5      351.57      397.36    131.97 o 
   4   8   5      201.90      219.06     68.80 o 
   5   8   5       13.80       30.81     53.91 o 
   6   8   5        2.57      -42.39     47.39 o 
   7   8   5       35.36       18.07     54.50 o 
   8   8   5       39.07        8.02     55.08 o 
  -5   9   5       17.90        3.00     39.37 o 
  -4   9   5      241.52      218.26     66.42 o 
  -3   9   5      221.80      261.29     95.13 o 
  -2   9   5        0.67        5.53     67.19 o 
  -1   9   5      292.52      325.08    136.75 o 
   0   9   5       15.06      -29.62     49.87 o 
   1   9   5        1.28      -12.70     57.63 o 
   2   9   5      228.87      279.84     71.20 o 
   3   9   5      253.78      299.65     75.49 o 
   4   9   5      109.52      100.28     98.28 o 
   5   9   5      101.88      109.95     68.89 o 
 -16   0   6       24.68        7.83     60.81 o 
 -14   0   6      660.42      705.87    111.49 o 
 -12   0   6       13.91        3.54     35.29 o 
 -10   0   6      280.67      256.03     45.83 o 
  -8   0   6      872.83      848.45     40.10 o 
  -6   0   6       17.15        0.50     13.83 o 
  -4   0   6    11925.94    12368.75    286.55 o 
  -2   0   6     1005.59     1058.62     37.42 o 
   0   0   6     6860.13     6871.46    202.97 o 
   2   0   6     3341.52     3262.30    104.02 o 
   4   0   6      221.84      160.95     25.58 o 
   6   0   6      506.84      534.29     47.58 o 
   8   0   6     2149.59     2134.33     91.71 o 
  10   0   6      160.49      193.49     43.41 o 
  12   0   6      415.32      504.23     67.19 o 
  14   0   6      569.91      732.82    105.81 o 
 -15   1   6        3.78      -11.49     41.25 o 
 -14   1   6      302.19      322.17     60.86 o 
 -13   1   6      202.41      215.79     44.38 o 
 -12   1   6       21.64       -9.67     27.31 o 
 -11   1   6        8.57       -9.27     26.99 o 
 -10   1   6      639.65      654.90     65.37 o 
  -9   1   6       48.88       22.75     17.43 o 
  -8   1   6     3238.51     3223.44     75.70 o 
  -7   1   6     1469.20     1424.87     42.59 o 
  -6   1   6      307.10      266.11     22.10 o 
  -5   1   6        9.53        9.94     12.36 o 
  -4   1   6      168.62      167.66     16.88 o 
  -3   1   6      157.70      167.24     17.19 o 
  -2   1   6    10579.93    10883.29    249.81 o 
  -1   1   6      111.54       96.95     13.06 o 
   0   1   6     2165.37     2089.35     61.60 o 
   1   1   6        1.25        3.94      8.29 o 
   2   1   6     1188.06     1179.31     30.72 o 
   3   1   6      138.09      129.29     17.56 o 
   4   1   6      276.18      273.28     34.52 o 
   5   1   6      205.19      249.81     23.02 o 
   6   1   6      503.63      550.45     46.08 o 
   7   1   6      323.01      460.97     33.41 o 
   8   1   6     1215.60     1246.09     47.14 o 
   9   1   6       13.03       -5.90     19.99 o 
  10   1   6      219.34      227.45     39.49 o 
  11   1   6        7.64      -23.95     23.37 o 
  12   1   6        0.38      -28.05     27.05 o 
  13   1   6        2.40      -35.95     28.68 o 
  14   1   6       16.65       -7.57     33.62 o 
  15   1   6       12.16      -63.35     54.90 o 
 -15   2   6      224.93      150.87     50.61 o 
 -14   2   6        4.08      -42.44     31.65 o 
 -13   2   6      121.88      143.66     44.79 o 
 -12   2   6       82.42       30.71     34.13 o 
 -11   2   6      267.09      267.17     42.67 o 
 -10   2   6      937.38      929.92     76.49 o 
  -9   2   6        0.09       -4.37     17.55 o 
  -8   2   6     1040.30      995.04     48.57 o 
  -7   2   6      131.67       94.86     19.04 o 
  -6   2   6      296.93      338.21     22.62 o 
  -5   2   6      609.02      587.75     26.41 o 
  -4   2   6     5469.80     5468.19    121.71 o 
  -3   2   6       74.22       70.72     14.97 o 
  -2   2   6     2942.34     2848.73     90.22 o 
  -1   2   6     2395.55     2489.81     60.22 o 
   0   2   6      421.94      440.36     18.23 o 
   1   2   6     3817.63     4022.75    107.01 o 
   2   2   6      694.06      569.07     26.93 o 
   3   2   6      531.91      632.09     55.22 o 
   4   2   6       27.76        8.93     12.19 o 
   5   2   6      295.22      356.56     29.80 o 
   6   2   6     3104.48     2927.78    159.91 o 
   7   2   6       55.69       47.96     18.83 o 
   8   2   6     1448.25     1331.80     59.33 o 
   9   2   6      107.24      118.37     36.73 o 
  10   2   6      142.50      123.01     32.01 o 
  11   2   6       30.52       10.17     28.96 o 
  12   2   6      158.28      109.59     63.38 o 
  13   2   6      191.56      118.68     53.11 o 
  14   2   6      468.97      443.94     75.28 o 
 -15   3   6        2.54      -52.58     35.36 o 
 -14   3   6       16.07       40.78     36.84 o 
 -13   3   6      136.57      116.81     54.97 o 
 -12   3   6      113.56      153.06     40.21 o 
 -11   3   6      159.23      205.01     46.84 o 
 -10   3   6      266.57      195.37     33.35 o 
  -9   3   6        9.81        1.18     21.18 o 
  -8   3   6     1354.55     1269.06     68.84 o 
  -7   3   6      843.77      842.45     52.07 o 
  -6   3   6       47.36       39.84     14.33 o 
  -5   3   6      196.22      176.63     20.47 o 
  -4   3   6      887.18      818.93     31.96 o 
  -3   3   6      703.40      636.93     28.38 o 
  -2   3   6     3590.08     3828.70     90.11 o 
  -1   3   6     3007.10     2987.06     73.03 o 
   0   3   6     3964.42     3899.04     89.43 o 
   1   3   6     1446.70     1363.65     39.66 o 
   2   3   6        3.26      -11.30     14.13 o 
   3   3   6       17.06        3.91     15.02 o 
   4   3   6     1009.51      954.41     37.46 o 
   5   3   6      286.75      282.59     21.88 o 
   6   3   6        5.28       -9.46     12.37 o 
   7   3   6     1148.87     1133.71     66.36 o 
   8   3   6       81.31       39.68     28.73 o 
   9   3   6       40.97       12.98     38.41 o 
  10   3   6      393.47      384.41     64.71 o 
  11   3   6      208.11      129.74     50.80 o 
  12   3   6       26.30      -26.29     41.15 o 
  13   3   6       18.89       -6.57     78.13 o 
  14   3   6       55.91      -42.05     49.39 o 
 -14   4   6        0.88      -28.71     34.71 o 
 -13   4   6      119.48       99.87     41.61 o 
 -12   4   6        0.51      -43.14     28.76 o 
 -11   4   6        2.85      -31.39     24.31 o 
 -10   4   6      558.84      580.94     48.79 o 
  -9   4   6      179.58      172.78     31.31 o 
  -8   4   6      905.66      899.67     55.26 o 
  -7   4   6      563.25      624.43     47.24 o 
  -6   4   6       72.94       58.66     25.72 o 
  -5   4   6     2580.49     2543.78    110.21 o 
  -4   4   6      630.56      579.29     37.03 o 
  -3   4   6       83.14       77.98     18.58 o 
  -2   4   6      543.63      567.03     60.25 o 
  -1   4   6     3265.76     3207.84     81.77 o 
   0   4   6       86.79      126.14     26.21 o 
   1   4   6     1204.71     1097.74     38.79 o 
   2   4   6     1377.91     1323.58     67.29 o 
   3   4   6      165.91      217.73     43.88 o 
   4   4   6       37.62       23.36     17.61 o 
   5   4   6      930.64      925.46     40.88 o 
   6   4   6      694.57      709.84     64.64 o 
   7   4   6      895.49      999.39     73.01 o 
   8   4   6      775.89      844.55    194.53 o 
   9   4   6      360.90      339.97     62.00 o 
  10   4   6        4.51      -35.85     36.56 o 
  11   4   6       36.77        0.49     41.60 o 
  12   4   6      136.39      116.45     55.58 o 
  13   4   6      145.85      105.18     60.29 o 
 -13   5   6      382.06      492.16     73.58 o 
 -12   5   6       61.54       50.13     35.09 o 
 -11   5   6      377.16      394.83    112.39 o 
 -10   5   6        1.83      -38.17     28.69 o 
  -9   5   6      289.25      360.49     47.63 o 
  -8   5   6       44.56       -2.87     28.18 o 
  -7   5   6      512.09      598.19    136.52 o 
  -6   5   6     1897.26     1721.00     89.90 o 
  -5   5   6      244.95      286.24     51.38 o 
  -4   5   6       13.86      -32.05     21.37 o 
  -3   5   6     1403.59     1449.14     56.74 o 
  -2   5   6        0.49      -15.96     16.60 o 
  -1   5   6      864.57      842.69     37.94 o 
   0   5   6      439.85      499.44     41.21 o 
   1   5   6     1507.86     1578.92     70.90 o 
   2   5   6        0.05      -11.24     18.63 o 
   3   5   6      579.25      568.93     37.41 o 
   4   5   6        0.99      -20.94     27.27 o 
   5   5   6     1013.32      920.33     79.11 o 
   6   5   6       84.88       91.46     31.71 o 
   7   5   6      172.46      120.38     48.59 o 
   8   5   6       11.57      -30.57     33.68 o 
   9   5   6        0.85      -13.34     39.10 o 
  10   5   6      197.41       99.02     51.78 o 
  11   5   6      137.53      131.19     56.52 o 
  12   5   6      119.60       52.37     54.72 o 
 -12   6   6        0.01      -41.93     33.10 o 
 -11   6   6       62.14       32.75     48.60 o 
 -10   6   6        6.28      -23.23     28.72 o 
  -9   6   6        0.18      -25.55     28.72 o 
  -8   6   6      163.18       93.40     33.64 o 
  -7   6   6     1325.50     1078.19    102.18 o 
  -6   6   6        2.11       -3.44     25.42 o 
  -5   6   6      233.25      243.13     56.95 o 
  -4   6   6      124.11      130.28     34.92 o 
  -3   6   6       57.45       57.59     36.18 o 
  -2   6   6       61.35       48.02     37.06 o 
  -1   6   6      592.26      643.01     89.90 o 
   0   6   6      100.35       75.83     41.18 o 
   1   6   6      603.40      744.18     57.14 o 
   2   6   6      155.77      120.16     29.48 o 
   3   6   6      460.65      483.95     55.50 o 
   4   6   6       85.50       55.00     31.98 o 
   5   6   6      772.33      872.40    116.21 o 
   6   6   6       34.88       30.80     41.36 o 
   7   6   6      220.26      198.73     67.61 o 
   8   6   6       19.64      -41.73     53.79 o 
   9   6   6      607.46      782.97     95.06 o 
  10   6   6        2.21      -29.37     46.07 o 
  11   6   6      209.21      163.29     67.34 o 
 -10   7   6       66.24       35.88     36.60 o 
  -9   7   6      186.83      176.89     42.90 o 
  -8   7   6       83.27       58.47     35.72 o 
  -7   7   6      220.57      345.23     92.30 o 
  -6   7   6      193.62      136.24     37.61 o 
  -5   7   6      959.57     1006.85     84.57 o 
  -4   7   6       11.59       -1.26     37.58 o 
  -3   7   6      539.22      700.19     80.64 o 
  -2   7   6      160.69      191.88     52.92 o 
  -1   7   6       53.90       62.77     43.21 o 
   0   7   6        5.77      -14.62     34.60 o 
   1   7   6      880.07      966.46     98.96 o 
   2   7   6      138.46      124.98     41.06 o 
   3   7   6      121.26       79.35     39.72 o 
   4   7   6       92.78       45.51     36.34 o 
   5   7   6       36.65       15.89     47.57 o 
   6   7   6      180.26      208.60    100.47 o 
   7   7   6       26.11       22.06     49.19 o 
   8   7   6        0.30       21.71     49.51 o 
   9   7   6        2.37      -71.44     47.63 o 
  10   7   6        0.68      -37.85     50.83 o 
  -8   8   6        3.38       29.53     42.62 o 
  -7   8   6      235.22      132.75     57.55 o 
  -6   8   6       65.32      -13.38     37.65 o 
  -5   8   6      122.28      193.30     62.96 o 
  -4   8   6       36.93      -22.79     38.76 o 
  -3   8   6       62.39       94.96     89.18 o 
  -2   8   6        5.01      -25.33     36.96 o 
  -1   8   6      157.52      121.85     75.48 o 
   0   8   6       66.98       55.93     54.75 o 
   1   8   6       12.74       -6.80     44.27 o 
   2   8   6       29.33       51.13     74.33 o 
   3   8   6      195.88      218.72     52.25 o 
   4   8   6      138.84      120.11    102.20 o 
   5   8   6       61.87       27.55     53.59 o 
   6   8   6      106.45       56.62     58.36 o 
   7   8   6       54.90      -14.55     65.38 o 
   8   8   6       48.98       45.53     81.62 o 
  -5   9   6       22.22      -33.26     40.88 o 
  -4   9   6       73.87       40.55     49.07 o 
  -3   9   6      208.64      202.48     88.99 o 
  -2   9   6      140.95      202.55     89.91 o 
  -1   9   6       33.30       15.06     57.42 o 
   0   9   6      175.53      365.48    107.42 o 
   1   9   6        6.33      -28.28     51.17 o 
   2   9   6        1.38        8.94     53.35 o 
   3   9   6      249.31      541.86    141.90 o 
   4   9   6       33.68        4.22     87.00 o 
 -15   0   7      470.12      621.48    112.33 o 
 -13   0   7      666.03      855.90    119.94 o 
 -11   0   7      141.13      119.86     42.27 o 
  -9   0   7      173.28      218.54     42.48 o 
  -7   0   7     1283.09     1212.13     55.80 o 
  -5   0   7     2869.48     2870.46     83.48 o 
  -3   0   7     3545.31     3679.91    118.20 o 
  -1   0   7     1135.25     1112.36     50.00 o 
   1   0   7     3933.60     3600.43    163.55 o 
   3   0   7     2801.32     3211.78    107.41 o 
   5   0   7       36.36       27.31     21.46 o 
   7   0   7     2654.98     2661.93    103.94 o 
   9   0   7      337.21      353.87     52.37 o 
  11   0   7      865.78      839.04     70.80 o 
  13   0   7      172.44      151.42     64.34 o 
 -15   1   7      946.03     1053.52    185.58 o 
 -14   1   7      118.83      129.16     49.14 o 
 -13   1   7       51.26       50.95     34.99 o 
 -12   1   7       76.78       97.63     35.70 o 
 -11   1   7       92.43       34.58     28.18 o 
 -10   1   7       10.79       -6.59     20.74 o 
  -9   1   7     3196.79     3205.34     78.39 o 
  -8   1   7        1.81       -3.86     14.34 o 
  -7   1   7      796.48      684.26     29.06 o 
  -6   1   7      178.31      200.53     20.39 o 
  -5   1   7       13.10       21.28     12.09 o 
  -4   1   7      132.08       96.87     15.03 o 
  -3   1   7     4636.21     4384.69    117.25 o 
  -2   1   7      130.05      151.50     18.38 o 
  -1   1   7     2676.51     2547.81     61.61 o 
   0   1   7      975.03      942.49     38.11 o 
   1   1   7     2442.08     2356.42     57.22 o 
   2   1   7       61.27       42.94     10.55 o 
   3   1   7     2431.94     2325.05     52.74 o 
   4   1   7      644.22      659.44     27.73 o 
   5   1   7     1165.83     1080.26     38.50 o 
   6   1   7      990.39      971.58     37.73 o 
   7   1   7     1177.41     1149.05     58.56 o 
   8   1   7       58.66       37.41     21.12 o 
   9   1   7      167.39      148.29     28.65 o 
  10   1   7        0.18      -32.39     21.59 o 
  11   1   7      103.64       42.99     27.28 o 
  12   1   7       44.97        6.03     29.03 o 
  13   1   7        3.26      -25.00     41.61 o 
  14   1   7        8.04        1.72     46.60 o 
 -15   2   7       38.54      -17.42     37.74 o 
 -14   2   7       33.94       65.83     37.34 o 
 -13   2   7      209.76      256.55     46.57 o 
 -12   2   7       74.30       33.29     33.52 o 
 -11   2   7       14.89       -1.76     26.57 o 
 -10   2   7      646.17      721.41     49.35 o 
  -9   2   7      211.71      185.27     29.94 o 
  -8   2   7      221.09      200.08     24.96 o 
  -7   2   7       77.13       30.54     15.79 o 
  -6   2   7     2947.52     2999.72    145.07 o 
  -5   2   7      440.13      443.23     27.46 o 
  -4   2   7        2.62        4.37     13.52 o 
  -3   2   7     3979.56     4601.30    103.86 o 
  -2   2   7       33.38       22.72     12.86 o 
  -1   2   7      432.57      440.90     22.62 o 
   0   2   7      198.47      177.55     28.53 o 
   1   2   7     1970.91     2065.02     66.00 o 
   2   2   7     1500.24     1610.49     49.78 o 
   3   2   7       41.07       25.93      9.42 o 
   4   2   7     1540.62     1621.55     57.44 o 
   5   2   7      435.49      426.09     39.60 o 
   6   2   7        4.18      -16.79     14.69 o 
   7   2   7     1716.25     1705.46     86.05 o 
   8   2   7      145.75      133.56     26.54 o 
   9   2   7        3.91      -19.05     19.84 o 
  10   2   7      382.10      476.75     95.79 o 
  11   2   7      451.99      374.91     64.39 o 
  12   2   7        2.28      -50.67     40.45 o 
  13   2   7      826.49      929.67     95.47 o 
  14   2   7       32.18        9.87     48.06 o 
 -15   3   7      579.33      699.45    102.41 o 
 -14   3   7        9.84      -13.23     35.15 o 
 -13   3   7      129.00      138.00     43.42 o 
 -12   3   7      464.79      442.38     54.16 o 
 -11   3   7      101.45       58.72     27.43 o 
 -10   3   7      118.15      110.56     29.18 o 
  -9   3   7      319.98      340.69     37.13 o 
  -8   3   7       88.03       56.76     23.28 o 
  -7   3   7      932.51      841.99     40.56 o 
  -6   3   7      996.50      937.07     43.40 o 
  -5   3   7      896.75      813.87     45.13 o 
  -4   3   7      247.26      273.77     24.92 o 
  -3   3   7     1056.11      980.02     56.09 o 
  -2   3   7      399.32      339.97     26.55 o 
  -1   3   7     2637.84     2786.58     69.87 o 
   0   3   7     1415.27     1488.14     42.44 o 
   1   3   7     1733.44     1753.24     62.68 o 
   2   3   7      510.81      539.14     31.96 o 
   3   3   7       47.20       81.58     20.00 o 
   4   3   7     1807.75     1917.43     59.32 o 
   5   3   7        3.26       -0.96     10.66 o 
   6   3   7     2537.77     2643.87     75.53 o 
   7   3   7       45.47       43.56     21.37 o 
   8   3   7        8.13       -7.17     35.72 o 
   9   3   7      110.14       95.83     46.66 o 
  10   3   7       30.48      -30.32     35.98 o 
  11   3   7        4.31      -32.00     37.45 o 
  12   3   7      126.38      105.73     52.40 o 
  13   3   7        0.80      -58.20     42.12 o 
  14   3   7        8.63      -15.18     51.48 o 
 -14   4   7        0.10      -27.23     36.44 o 
 -13   4   7        0.28      -33.46     32.87 o 
 -12   4   7       25.34       -0.49     33.30 o 
 -11   4   7        4.97       -9.61     27.26 o 
 -10   4   7      376.07      334.35     43.42 o 
  -9   4   7      317.10      354.41     45.70 o 
  -8   4   7      139.52      110.37     31.59 o 
  -7   4   7       13.11       -7.02     22.29 o 
  -6   4   7      746.07      710.07     49.13 o 
  -5   4   7       15.55        7.89     20.98 o 
  -4   4   7       10.15       -5.75     14.18 o 
  -3   4   7      125.61      110.09     20.86 o 
  -2   4   7        4.04       -4.78     13.87 o 
  -1   4   7     1272.22     1168.25     40.84 o 
   0   4   7      848.92      807.69     31.96 o 
   1   4   7      229.71      186.84     39.30 o 
   2   4   7      132.70      106.61     23.24 o 
   3   4   7      152.18      182.32     26.46 o 
   4   4   7      781.08      712.34     37.78 o 
   5   4   7      533.22      596.55     48.10 o 
   6   4   7       88.34       97.95     35.07 o 
   7   4   7      591.84      713.74     79.28 o 
   8   4   7       48.90      102.72     47.73 o 
   9   4   7      168.63      136.50     50.38 o 
  10   4   7      190.19      186.36     59.00 o 
  11   4   7      100.91      144.56     55.52 o 
  12   4   7      456.86      679.97     89.34 o 
  13   4   7      219.00      188.30     62.87 o 
 -13   5   7        0.17        5.95     42.28 o 
 -12   5   7      373.94      482.49     64.11 o 
 -11   5   7       88.18       16.16     32.54 o 
 -10   5   7      186.75      177.14     42.07 o 
  -9   5   7        0.12      -12.66     28.28 o 
  -8   5   7       13.04      -15.48     27.18 o 
  -7   5   7       14.48        2.51     26.74 o 
  -6   5   7     2283.76     2122.73    165.89 o 
  -5   5   7      960.24      954.29     54.37 o 
  -4   5   7     1585.25     1523.76     64.68 o 
  -3   5   7       53.78       28.01     19.29 o 
  -2   5   7      797.07      730.36     49.85 o 
  -1   5   7      212.34      203.39     34.23 o 
   0   5   7     1341.17     1338.96     60.82 o 
   1   5   7      163.32      179.07     59.80 o 
   2   5   7      331.77      336.34     35.62 o 
   3   5   7        0.45       -2.08     18.32 o 
   4   5   7      180.09      228.83     53.07 o 
   5   5   7      126.68      123.36     33.76 o 
   6   5   7      496.94      472.00     46.33 o 
   7   5   7       78.09       70.47     43.67 o 
   8   5   7        2.67      -50.23     60.43 o 
   9   5   7        1.54      -44.53     40.45 o 
  10   5   7       29.00      -35.50     45.79 o 
  11   5   7      100.62       48.60     53.18 o 
  12   5   7      417.61      275.36     70.92 o 
 -12   6   7        5.89       19.72     35.80 o 
 -11   6   7        0.85       -3.48     31.74 o 
 -10   6   7        5.71       -9.28     28.99 o 
  -9   6   7       24.25       15.21     30.50 o 
  -8   6   7       10.27      -17.88     28.27 o 
  -7   6   7       48.69        1.09     28.20 o 
  -6   6   7     1096.11     1120.10     65.09 o 
  -5   6   7      115.75       71.90     32.14 o 
  -4   6   7       84.96       31.68     39.37 o 
  -3   6   7      121.06       92.59     42.43 o 
  -2   6   7      116.82       75.91     42.85 o 
  -1   6   7      173.23      136.42     36.43 o 
   0   6   7      812.17      885.40     60.38 o 
   1   6   7      141.86       81.65     33.25 o 
   2   6   7      627.95      730.34     64.76 o 
   3   6   7        6.77      -33.04     26.67 o 
   4   6   7      790.61      749.15     71.93 o 
   5   6   7       19.28      -21.69     26.86 o 
   6   6   7       92.79       93.46     66.30 o 
   7   6   7       26.34      -33.50     39.89 o 
   8   6   7      226.90      226.59     62.93 o 
   9   6   7       57.41      -24.39     47.39 o 
  10   6   7      532.18      458.72    102.97 o 
  11   6   7       25.61      -33.48     53.49 o 
 -10   7   7      254.44      308.05     81.69 o 
  -9   7   7       56.20       39.93     34.93 o 
  -8   7   7      163.33      173.58     41.51 o 
  -7   7   7       90.04      123.39     48.47 o 
  -6   7   7      110.82      119.23     48.74 o 
  -5   7   7        2.58      -25.21     42.12 o 
  -4   7   7      512.62      564.28    106.08 o 
  -3   7   7      159.42      130.28     66.95 o 
  -2   7   7      393.38      546.77     76.53 o 
  -1   7   7      278.09      447.11     69.05 o 
   0   7   7        4.87      -16.20     34.88 o 
   1   7   7      139.35      148.28     43.00 o 
   2   7   7      359.24      332.90    102.31 o 
   3   7   7      243.81      279.64     49.02 o 
   4   7   7      430.68      548.61     75.89 o 
   5   7   7        5.22       31.42     48.49 o 
   6   7   7       59.14       36.52     47.82 o 
   7   7   7       15.39      -36.63     46.84 o 
   8   7   7       16.39      -38.97     49.99 o 
   9   7   7       24.36       20.54     53.99 o 
  -8   8   7        7.21      -10.28     42.32 o 
  -7   8   7       18.89        7.60     41.40 o 
  -6   8   7      180.05      146.17     54.92 o 
  -5   8   7        1.12       11.31     39.38 o 
  -4   8   7       67.27       72.10     47.78 o 
  -3   8   7        0.75      -21.32     38.61 o 
  -2   8   7      110.40      177.55     58.07 o 
  -1   8   7        6.73       -5.37     59.97 o 
   0   8   7      207.42      289.43    165.97 o 
   1   8   7      150.11      123.19     60.78 o 
   2   8   7       71.31      134.97     60.88 o 
   3   8   7      202.38      206.06     49.77 o 
   4   8   7      782.66      744.40    306.52 o 
   5   8   7        9.88      -21.27     50.39 o 
   6   8   7       53.92        2.93     57.01 o 
   7   8   7      102.17      121.51     66.15 o 
  -4   9   7       81.15      153.08     59.62 o 
  -3   9   7       44.00      104.19     77.78 o 
  -2   9   7       26.70      -19.12     66.03 o 
  -1   9   7      124.25      171.49     79.53 o 
   0   9   7        3.66      -85.29     56.86 o 
   1   9   7        7.78      -58.87     46.50 o 
   2   9   7       56.23       91.16     94.29 o 
   3   9   7      118.17      176.41     92.18 o 
 -14   0   8      326.27      404.95     95.59 o 
 -12   0   8      865.84      979.09     77.96 o 
 -10   0   8      346.40      338.81     51.25 o 
  -8   0   8       12.55       -8.47     18.32 o 
  -6   0   8     3197.94     3533.59    101.35 o 
  -4   0   8       23.79       -0.56     13.49 o 
  -2   0   8      109.99       79.80     17.52 o 
   0   0   8     8837.37     9987.65    293.28 o 
   2   0   8     1160.16     1243.03     56.03 o 
   4   0   8     1270.43     1462.43     64.97 o 
   6   0   8     2034.30     2225.78     90.25 o 
   8   0   8     1705.24     1803.25     86.29 o 
  10   0   8      230.81      164.88     73.29 o 
  12   0   8      160.67      208.97     53.11 o 
 -15   1   8       27.01       86.07     53.14 o 
 -14   1   8     1580.02     1596.48    100.51 o 
 -13   1   8       11.00       -9.05     31.38 o 
 -12   1   8      155.81      186.64     39.36 o 
 -11   1   8      224.72      238.52     41.29 o 
 -10   1   8      814.15      859.57     45.45 o 
  -9   1   8       83.81      104.40     22.46 o 
  -8   1   8     6848.09     7135.08    144.18 o 
  -7   1   8      484.23      480.58     31.14 o 
  -6   1   8      903.84      727.00     36.98 o 
  -5   1   8      156.02      160.82     19.00 o 
  -4   1   8     1651.08     1358.21     39.33 o 
  -3   1   8      455.55      490.74     25.47 o 
  -2   1   8    12159.78    12419.81    247.45 o 
  -1   1   8      869.67      724.26     34.64 o 
   0   1   8    16016.41    16678.60    379.55 o 
   1   1   8     4364.39     4523.10    119.24 o 
   2   1   8    10407.82    10875.61    196.08 o 
   3   1   8      462.06      438.12     21.92 o 
   4   1   8     1752.91     1808.12     51.84 o 
   5   1   8      555.11      660.45     32.86 o 
   6   1   8      509.11      519.11     53.32 o 
   7   1   8       65.21       48.53     20.26 o 
   8   1   8     1055.18     1070.88     45.85 o 
   9   1   8      237.05      169.56     31.54 o 
  10   1   8      316.33      284.87     36.75 o 
  11   1   8       73.39       85.92     38.82 o 
  12   1   8       40.72      -50.87     52.25 o 
  13   1   8       38.46        3.33     44.93 o 
  14   1   8       53.44       23.12     51.49 o 
 -15   2   8       70.72       37.13     41.45 o 
 -14   2   8       53.39       46.99     38.31 o 
 -13   2   8        4.41      -10.08     32.98 o 
 -12   2   8      342.28      420.05     84.51 o 
 -11   2   8      125.37      100.33     35.22 o 
 -10   2   8       22.60       -1.83     22.08 o 
  -9   2   8        7.34      -23.97     18.97 o 
  -8   2   8       75.33       61.34     19.27 o 
  -7   2   8        0.19      -21.62     14.41 o 
  -6   2   8      129.13      114.11     19.59 o 
  -5   2   8       21.33        1.04     13.18 o 
  -4   2   8       68.04       64.64     16.88 o 
  -3   2   8     1998.33     2064.02     76.40 o 
  -2   2   8      759.80      762.94     30.48 o 
  -1   2   8       18.49       -6.56     10.91 o 
   0   2   8     1175.96     1246.32     49.14 o 
   1   2   8     1558.10     1726.58     60.41 o 
   2   2   8     1097.78     1023.06     39.38 o 
   3   2   8      182.75      211.00     24.26 o 
   4   2   8      248.50      256.90     44.11 o 
   5   2   8      127.22      113.92     16.77 o 
   6   2   8      570.66      580.05     54.73 o 
   7   2   8       12.66      -15.32     18.44 o 
   8   2   8      789.75      864.30     55.91 o 
   9   2   8      610.11      706.88     80.77 o 
  10   2   8       76.30       75.28     44.05 o 
  11   2   8        9.29      -48.87     34.09 o 
  12   2   8      211.75      303.27     64.41 o 
  13   2   8        1.42      -42.54     44.16 o 
  14   2   8      316.26      380.78     73.59 o 
 -14   3   8      267.98      262.42     54.00 o 
 -13   3   8      105.34       48.94     40.21 o 
 -12   3   8      182.24      154.78     42.46 o 
 -11   3   8      712.02      772.16     64.90 o 
 -10   3   8      651.11      673.88     50.54 o 
  -9   3   8      259.62      291.85     51.26 o 
  -8   3   8     1090.46     1044.35     47.61 o 
  -7   3   8      563.09      548.01     42.96 o 
  -6   3   8      478.44      503.02     30.48 o 
  -5   3   8     3038.55     3133.50     81.55 o 
  -4   3   8      689.66      658.61     31.88 o 
  -3   3   8     1663.67     1591.52     65.28 o 
  -2   3   8     1177.64     1223.96     40.87 o 
  -1   3   8     6751.49     7091.73    190.07 o 
   0   3   8     2089.11     2016.68     83.71 o 
   1   3   8     5144.02     5124.99    139.24 o 
   2   3   8      509.08      543.19     35.15 o 
   3   3   8      261.74      259.73     28.14 o 
   4   3   8      725.81      781.75     41.63 o 
   5   3   8     2965.94     3047.87     84.30 o 
   6   3   8      518.86      536.15     46.09 o 
   7   3   8      652.06      711.38     53.39 o 
   8   3   8      666.61      741.60    224.40 o 
   9   3   8      416.96      380.77     63.53 o 
  10   3   8      727.57      843.65    194.84 o 
  11   3   8      940.11      892.59    241.18 o 
  12   3   8      102.63       20.89     47.99 o 
  13   3   8      124.19       72.32     52.73 o 
 -14   4   8       41.47       36.37     40.13 o 
 -13   4   8        9.64        8.55     33.34 o 
 -12   4   8        1.12      -38.14     29.90 o 
 -11   4   8      260.31      195.39     37.38 o 
 -10   4   8       66.17       44.89     27.82 o 
  -9   4   8      728.33      722.77     54.94 o 
  -8   4   8        0.72      -35.85     23.90 o 
  -7   4   8        8.60      -28.92     21.71 o 
  -6   4   8      584.70      608.75     45.91 o 
  -5   4   8      374.90      462.12     69.79 o 
  -4   4   8      309.29      398.44     31.13 o 
  -3   4   8      239.19      324.08     28.93 o 
  -2   4   8     2548.13     2859.21     77.33 o 
  -1   4   8        0.79       -7.31     13.67 o 
   0   4   8      945.12      856.14     46.17 o 
   1   4   8      190.59      181.95     30.75 o 
   2   4   8     2747.83     2850.03     86.32 o 
   3   4   8      473.96      521.05     53.92 o 
   4   4   8       11.03       13.84     24.94 o 
   5   4   8      219.96      217.55     30.05 o 
   6   4   8      188.59      209.50     44.18 o 
   7   4   8       94.81      104.48     76.67 o 
   8   4   8      225.74      174.92     56.11 o 
   9   4   8     1607.81     1313.89     91.34 o 
  10   4   8       24.65      -24.43     46.88 o 
  11   4   8      104.68      124.80     56.15 o 
  12   4   8      112.95      124.09     59.50 o 
  13   4   8        5.88      -59.70     49.29 o 
 -13   5   8      229.82      269.49     76.78 o 
 -12   5   8      158.86      110.81     41.15 o 
 -11   5   8      551.74      620.75    134.91 o 
 -10   5   8      175.44       95.07     48.36 o 
  -9   5   8      693.90      715.72     76.08 o 
  -8   5   8        5.58      -25.70     26.09 o 
  -7   5   8     1025.80     1031.00     57.28 o 
  -6   5   8      277.29      257.26     40.15 o 
  -5   5   8     1126.87     1112.46     59.85 o 
  -4   5   8       10.20        8.50     22.88 o 
  -3   5   8     1601.19     1472.79    152.16 o 
  -2   5   8      283.35      307.03     41.48 o 
  -1   5   8     1010.89     1042.96     64.46 o 
   0   5   8      325.21      398.19     72.94 o 
   1   5   8      943.85      987.36     56.68 o 
   2   5   8       28.30       23.15     23.38 o 
   3   5   8      943.27      936.60     45.19 o 
   4   5   8       23.51        4.76     22.29 o 
   5   5   8     2250.55     2229.14    110.88 o 
   6   5   8        5.40      -32.74     27.33 o 
   7   5   8      666.36      761.42    200.40 o 
   8   5   8        8.36       -0.48     42.91 o 
   9   5   8      141.97       90.63     51.79 o 
  10   5   8        0.94      -60.71     40.47 o 
  11   5   8      307.87      277.03     73.12 o 
  12   5   8       55.26       40.92     59.72 o 
 -12   6   8       14.76        9.55     39.28 o 
 -11   6   8       90.24      102.17     40.76 o 
 -10   6   8        3.09      -14.98     30.56 o 
  -9   6   8      203.48      160.07     42.77 o 
  -8   6   8      356.95      322.13     47.25 o 
  -7   6   8        8.27      -13.01     29.51 o 
  -6   6   8       21.77      -47.64     56.13 o 
  -5   6   8        6.96      -14.52     35.70 o 
  -4   6   8       45.67       -2.14     38.01 o 
  -3   6   8      120.24      104.09     47.20 o 
  -2   6   8     1055.70     1143.21     90.03 o 
  -1   6   8      874.25      873.69     63.00 o 
   0   6   8       57.18        7.80     36.73 o 
   1   6   8      116.63      142.73     33.00 o 
   2   6   8       63.43       41.14     26.87 o 
   3   6   8      427.78      439.66     54.63 o 
   4   6   8      124.18       71.32     35.32 o 
   5   6   8      294.03      388.93     52.75 o 
   6   6   8        0.06      -41.22     42.77 o 
   7   6   8       90.12       27.55     48.00 o 
   8   6   8        7.28        6.96     47.42 o 
   9   6   8      233.85      143.57     62.83 o 
  10   6   8       38.22      -30.03     53.08 o 
 -10   7   8        0.76       16.61     45.44 o 
  -9   7   8       44.29        5.38     44.40 o 
  -8   7   8      476.37      440.66     74.23 o 
  -7   7   8      872.01      802.93     90.80 o 
  -6   7   8        1.36        9.26     41.32 o 
  -5   7   8      425.00      550.44     79.52 o 
  -4   7   8      135.18      175.00     54.15 o 
  -3   7   8      387.55      578.09    151.03 o 
  -2   7   8       62.02       57.61     42.64 o 
  -1   7   8      617.60      756.33     85.91 o 
   0   7   8       25.69       16.20     37.58 o 
   1   7   8      208.18      187.70     46.58 o 
   2   7   8      103.93       74.88     40.43 o 
   3   7   8      302.07      361.32    109.65 o 
   4   7   8       71.06       60.75     38.21 o 
   5   7   8      483.38      359.12    152.68 o 
   6   7   8       92.41       87.10     57.12 o 
   7   7   8       26.37       21.08     52.27 o 
   8   7   8      216.77      249.51     70.66 o 
   9   7   8       17.46      -40.51     68.64 o 
  -8   8   8        1.60        1.57     43.99 o 
  -7   8   8      170.28      115.92     52.40 o 
  -6   8   8       28.36       19.70     43.81 o 
  -5   8   8       31.20       19.90     47.26 o 
  -4   8   8        7.80      -21.78     43.11 o 
  -3   8   8      115.83      124.47     83.58 o 
  -2   8   8        0.24      -58.18     38.79 o 
  -1   8   8       78.08       33.86     64.34 o 
   0   8   8       52.05        1.71     55.89 o 
   1   8   8        0.49      -38.37     46.68 o 
   2   8   8       50.42      101.02     55.99 o 
   3   8   8      247.98      231.60     72.51 o 
   4   8   8       17.61      -55.16     50.98 o 
   5   8   8      146.20       59.94     58.52 o 
   6   8   8       95.47       80.53     61.13 o 
  -3   9   8       84.75       73.17     80.70 o 
  -2   9   8      132.23       34.32     68.80 o 
  -1   9   8       60.68      -48.40     85.54 o 
   0   9   8      141.75      183.92     75.20 o 
   1   9   8       24.24       10.84     64.18 o 
   2   9   8       93.57      192.62     74.39 o 
 -15   0   9      192.56      212.07     87.84 o 
 -13   0   9      404.78      451.71     98.74 o 
 -11   0   9       25.12       33.39     83.85 o 
  -9   0   9      710.34      770.67    126.38 o 
  -7   0   9      245.29      270.04     31.96 o 
  -5   0   9     1293.27     1402.81     53.76 o 
  -3   0   9      306.07      358.83     30.78 o 
  -1   0   9     1662.82     1713.84     75.59 o 
   1   0   9     9004.45     9916.45    399.27 o 
   3   0   9      329.24      386.23     39.80 o 
   5   0   9     1732.09     1730.34     77.12 o 
   7   0   9     5180.02     5356.71    181.55 o 
   9   0   9       11.56       18.97     34.61 o 
  11   0   9       24.31       21.01     38.21 o 
  13   0   9      901.97     1019.06    158.02 o 
 -15   1   9      610.48      667.31     87.61 o 
 -14   1   9       22.44       43.22     46.52 o 
 -13   1   9      901.48     1112.89     81.91 o 
 -12   1   9       16.60       32.54     35.20 o 
 -11   1   9      371.51      354.86     48.88 o 
 -10   1   9      209.56      170.88     32.63 o 
  -9   1   9     5290.92     5524.28    120.86 o 
  -8   1   9       67.44       45.94     20.28 o 
  -7   1   9     3774.21     3907.96    122.90 o 
  -6   1   9      997.29     1025.34     36.75 o 
  -5   1   9     3084.33     3040.02    113.49 o 
  -4   1   9      919.97      912.78     32.16 o 
  -3   1   9     9271.15     9017.08    188.40 o 
  -2   1   9     1547.21     1462.60     44.73 o 
  -1   1   9    10393.15    10622.79    252.59 o 
   0   1   9     2159.34     2103.44     68.62 o 
   1   1   9    10566.55    11139.20    225.30 o 
   2   1   9        5.67      -11.06     10.78 o 
   3   1   9     4416.69     4839.50    108.40 o 
   4   1   9       15.33       -5.12     12.96 o 
   5   1   9     1051.56      936.30     37.48 o 
   6   1   9      543.49      545.56     56.72 o 
   7   1   9     2743.56     2876.41     80.95 o 
   8   1   9        4.68       -6.63     22.92 o 
   9   1   9     4595.74     4653.31    142.92 o 
  10   1   9      498.59      639.81     82.02 o 
  11   1   9      711.46      786.02     68.68 o 
  12   1   9      321.96      266.65     59.43 o 
  13   1   9      232.49      137.66     56.68 o 
  14   1   9       63.21      172.22     98.97 o 
 -15   2   9       38.70       40.75     52.34 o 
 -14   2   9       41.21       58.98     42.20 o 
 -13   2   9      309.53      412.06     64.94 o 
 -12   2   9       28.13      -20.93     30.68 o 
 -11   2   9      188.11      147.84     38.27 o 
 -10   2   9      422.17      429.45     41.52 o 
  -9   2   9       23.12       -9.78     21.00 o 
  -8   2   9      567.41      617.21     36.96 o 
  -7   2   9      312.31      384.65     31.45 o 
  -6   2   9        5.41      -17.31     14.20 o 
  -5   2   9        3.62       -1.69     15.26 o 
  -4   2   9      705.94      709.61     34.74 o 
  -3   2   9      692.56      657.73     55.42 o 
  -2   2   9       13.18       31.06     14.05 o 
  -1   2   9      529.23      511.53     34.73 o 
   0   2   9      382.14      482.54     38.72 o 
   1   2   9     6263.80     7021.71    178.88 o 
   2   2   9      164.78      150.16     23.33 o 
   3   2   9      330.91      405.47     32.72 o 
   4   2   9     1241.85     1254.48     47.02 o 
   5   2   9      580.09      606.67     41.76 o 
   6   2   9      109.48       85.83     31.14 o 
   7   2   9     3476.87     3535.66    125.61 o 
   8   2   9      108.48       89.43     42.18 o 
   9   2   9       49.98       41.71     35.21 o 
  10   2   9      290.83      264.07     58.65 o 
  11   2   9       80.67      104.91     49.73 o 
  12   2   9       27.37      -18.15     43.49 o 
  13   2   9      248.15      233.59     66.37 o 
 -14   3   9      121.59      100.59     57.44 o 
 -13   3   9      123.95       97.82     41.29 o 
 -12   3   9      340.00      353.71     52.77 o 
 -11   3   9      428.24      530.67     58.01 o 
 -10   3   9     1172.44     1103.95     55.15 o 
  -9   3   9     1770.74     1661.43     64.07 o 
  -8   3   9     1059.98     1044.31     50.60 o 
  -7   3   9      873.17      884.42     51.67 o 
  -6   3   9     1877.62     1829.18     58.78 o 
  -5   3   9      472.87      526.24     32.22 o 
  -4   3   9     5056.09     5427.81    125.92 o 
  -3   3   9     1230.69     1153.23     59.79 o 
  -2   3   9     3646.58     3617.94    130.45 o 
  -1   3   9     1543.40     1447.56     45.35 o 
   0   3   9     5546.89     5747.93    155.14 o 
   1   3   9     3696.11     3772.85    111.61 o 
   2   3   9      235.94      239.82     28.88 o 
   3   3   9     2168.25     2235.13     68.65 o 
   4   3   9     1907.79     1798.70     60.18 o 
   5   3   9      941.04     1034.05     61.12 o 
   6   3   9     4577.55     4741.91    120.90 o 
   7   3   9     2751.94     2873.13    102.41 o 
   8   3   9      725.15     1049.25    123.89 o 
   9   3   9      244.74      222.95     56.94 o 
  10   3   9      101.52      126.14     63.08 o 
  11   3   9        5.68      -35.22     42.09 o 
  12   3   9      894.35      985.09    227.24 o 
  13   3   9        5.96      -41.57     92.52 o 
 -13   4   9       85.24      101.75     42.76 o 
 -12   4   9       54.45        6.73     34.41 o 
 -11   4   9       43.37       30.92     30.46 o 
 -10   4   9      751.45      713.69     94.82 o 
  -9   4   9      226.13      150.10     37.08 o 
  -8   4   9       68.03       37.44     28.37 o 
  -7   4   9        4.06        5.50     24.59 o 
  -6   4   9       10.51        5.36     24.67 o 
  -5   4   9       14.53        2.76     22.95 o 
  -4   4   9      106.60      147.22     23.42 o 
  -3   4   9      872.03      887.82     50.54 o 
  -2   4   9      244.00      241.80     36.09 o 
  -1   4   9      534.14      489.66     61.76 o 
   0   4   9        0.26        2.47     22.69 o 
   1   4   9      248.47      240.04     35.58 o 
   2   4   9      125.92      176.74     28.45 o 
   3   4   9      155.80      105.88     26.62 o 
   4   4   9     1182.01     1149.54     48.59 o 
   5   4   9      587.25      693.23     44.80 o 
   6   4   9       81.30       76.98     29.99 o 
   7   4   9      406.79      301.72     63.39 o 
   8   4   9      209.11      267.40     60.85 o 
   9   4   9        0.68       -0.23     44.14 o 
  10   4   9      614.65      429.42     75.07 o 
  11   4   9        5.55       20.78     48.42 o 
  12   4   9       36.51       -7.90     51.51 o 
 -13   5   9        3.27      -51.70     40.64 o 
 -12   5   9      512.39      629.75     77.38 o 
 -11   5   9       56.80       49.72     37.31 o 
 -10   5   9      424.79      520.11     57.72 o 
  -9   5   9      172.44      134.58     38.56 o 
  -8   5   9      584.73      697.29     59.88 o 
  -7   5   9       83.50       78.94     31.55 o 
  -6   5   9     2466.86     2475.59    119.83 o 
  -5   5   9        5.44       -1.77     37.57 o 
  -4   5   9      986.94      928.15     72.41 o 
  -3   5   9       85.32      127.68     99.05 o 
  -2   5   9     4005.29     3700.88    119.98 o 
  -1   5   9      114.94       89.72     31.21 o 
   0   5   9     2756.06     2778.61    162.91 o 
   1   5   9      575.67      669.93    113.06 o 
   2   5   9      608.40      771.09     52.07 o 
   3   5   9       64.93       73.91     31.57 o 
   4   5   9     3079.34     2951.13    103.33 o 
   5   5   9      111.88      157.11     36.86 o 
   6   5   9     3119.85     3154.58    133.57 o 
   7   5   9      129.47       94.50    100.93 o 
   8   5   9      519.82      531.55    140.44 o 
   9   5   9        0.99      -34.81     45.54 o 
  10   5   9       17.92       36.22     54.32 o 
  11   5   9        3.63      -45.32     48.21 o 
 -11   6   9       62.25      -16.80     32.76 o 
 -10   6   9      121.93      106.48     38.72 o 
  -9   6   9       60.95       37.74     33.17 o 
  -8   6   9       80.42       53.79     46.47 o 
  -7   6   9      119.89      121.19     48.97 o 
  -6   6   9      123.94      130.49     51.64 o 
  -5   6   9        1.22      -28.81     35.60 o 
  -4   6   9      144.69      137.78     51.24 o 
  -3   6   9      158.91      162.10     50.11 o 
  -2   6   9      394.60      514.66     72.57 o 
  -1   6   9       24.87       10.71     30.24 o 
   0   6   9       51.99        5.97     29.80 o 
   1   6   9      131.30      129.42     37.17 o 
   2   6   9       66.98        2.21     25.85 o 
   3   6   9      140.59      117.35     40.73 o 
   4   6   9      689.85      824.80     71.68 o 
   5   6   9      304.51      318.16     50.33 o 
   6   6   9      197.17      144.54     60.45 o 
   7   6   9       18.71       23.40     49.87 o 
   8   6   9      269.81      323.57     79.28 o 
   9   6   9       36.54        4.68     54.01 o 
  10   6   9      213.32      167.10     95.17 o 
 -10   7   9      184.27      114.07     55.21 o 
  -9   7   9       20.74      -45.62     41.54 o 
  -8   7   9       86.10       94.93     51.68 o 
  -7   7   9      165.71       72.71     69.49 o 
  -6   7   9      330.23      324.54     67.29 o 
  -5   7   9      172.02      209.98     59.26 o 
  -4   7   9      206.77      307.29     65.45 o 
  -3   7   9      208.52      278.33     61.43 o 
  -2   7   9      996.62     1120.89    192.88 o 
  -1   7   9      487.12      586.13    141.01 o 
   0   7   9       37.70       -7.30     40.97 o 
   1   7   9       31.00       61.76     38.45 o 
   2   7   9      596.56      821.94    110.13 o 
   3   7   9      429.24      585.39    108.60 o 
   4   7   9     1086.35      968.95    111.08 o 
   5   7   9      131.19      159.13     60.09 o 
   6   7   9      318.76      241.92     69.82 o 
   7   7   9       60.77        5.61     53.88 o 
   8   7   9      231.62      181.51     68.47 o 
  -7   8   9        3.15      -36.71     47.03 o 
  -6   8   9       27.83      -20.02     45.03 o 
  -5   8   9       59.63       -4.18     45.41 o 
  -4   8   9       36.06      -34.50     49.18 o 
  -3   8   9        4.30      -39.66     41.42 o 
  -2   8   9       13.45        9.35     47.40 o 
  -1   8   9       15.85        9.83     61.89 o 
   0   8   9      237.35      294.93     82.59 o 
   1   8   9      107.39       85.17     64.05 o 
   2   8   9      142.07      158.67     71.58 o 
   3   8   9        5.29      -19.23     39.14 o 
   4   8   9      270.41      204.91     68.77 o 
   5   8   9        3.64      -25.01     56.26 o 
   6   8   9       47.82       -3.14     56.25 o 
  -1   9   9       86.05      242.90    111.53 o 
   0   9   9        5.72       29.05     71.67 o 
 -14   0  10      194.38      114.56     81.24 o 
 -12   0  10      537.29      662.87    114.41 o 
 -10   0  10      465.37      483.25     65.03 o 
  -8   0  10     1519.75     1614.47     64.92 o 
  -6   0  10       27.50       35.78     19.91 o 
  -4   0  10     1121.25     1048.52     45.42 o 
  -2   0  10     1403.01     1396.87     65.51 o 
   0   0  10     1587.79     1478.15     96.36 o 
   2   0  10     1244.52     1232.32     63.12 o 
   4   0  10      917.94      801.39     49.33 o 
   6   0  10     2353.51     2502.72    102.31 o 
   8   0  10     2539.58     2547.01    111.11 o 
  10   0  10      330.79      448.57    110.95 o 
  12   0  10      545.89      734.43    130.53 o 
 -15   1  10      100.41       68.38     54.53 o 
 -14   1  10      302.58      406.73     69.11 o 
 -13   1  10        3.16      -40.06     32.86 o 
 -12   1  10      139.33      112.04     38.75 o 
 -11   1  10       71.35       71.12     35.37 o 
 -10   1  10     1735.45     1735.31     65.75 o 
  -9   1  10      708.06      826.05     42.76 o 
  -8   1  10     5281.21     5493.42    138.70 o 
  -7   1  10      461.78      525.98     35.70 o 
  -6   1  10     3872.52     3972.40     90.16 o 
  -5   1  10      393.24      452.99     31.65 o 
  -4   1  10     2385.63     2281.18     99.38 o 
  -3   1  10       33.30       15.27     14.95 o 
  -2   1  10     1746.71     1604.15     49.13 o 
  -1   1  10     1132.59     1093.59     46.99 o 
   0   1  10     8509.82     8219.67    213.58 o 
   1   1  10      683.57      769.51     39.42 o 
   2   1  10     4287.47     4155.74     87.77 o 
   3   1  10       12.34        3.46     14.08 o 
   4   1  10     2840.86     2774.27     73.23 o 
   5   1  10      467.67      486.16     31.99 o 
   6   1  10     4104.59     4088.29    102.95 o 
   7   1  10     2597.87     2665.02     95.86 o 
   8   1  10     1923.66     2036.17     83.50 o 
   9   1  10      136.18      154.53     42.64 o 
  10   1  10     2435.04     2394.61     96.95 o 
  11   1  10       50.94       46.10     37.40 o 
  12   1  10      604.23      696.72     83.73 o 
  13   1  10       24.59      -28.18     86.53 o 
 -14   2  10      242.62      283.57     55.35 o 
 -13   2  10       15.79       16.90     36.37 o 
 -12   2  10      433.48      417.28     92.62 o 
 -11   2  10      286.93      292.57     55.97 o 
 -10   2  10      347.72      382.25     40.84 o 
  -9   2  10      149.35       94.19     29.18 o 
  -8   2  10       34.15       -0.18     18.37 o 
  -7   2  10      486.78      567.27     49.18 o 
  -6   2  10       86.93       59.97     19.57 o 
  -5   2  10      192.44      173.94     26.88 o 
  -4   2  10      214.45      236.93     34.52 o 
  -3   2  10      675.13      683.78     31.64 o 
  -2   2  10      795.96      851.13     34.07 o 
  -1   2  10     1243.56     1307.06     53.65 o 
   0   2  10      133.74      189.20     27.41 o 
   1   2  10       41.39       43.43     41.62 o 
   2   2  10      513.51      544.79     38.01 o 
   3   2  10      458.02      515.45     71.03 o 
   4   2  10      448.10      493.66     66.29 o 
   5   2  10      243.14      296.51     40.49 o 
   6   2  10     1845.51     1861.67     76.38 o 
   7   2  10       15.05      -33.71     27.40 o 
   8   2  10     2920.69     3010.95    108.03 o 
   9   2  10      953.60     1053.20     76.57 o 
  10   2  10      168.74      135.42     47.84 o 
  11   2  10      232.72      167.59     57.36 o 
  12   2  10      158.43      158.88     56.82 o 
  13   2  10      144.33       59.50     68.18 o 
 -14   3  10       82.13      151.53     47.89 o 
 -13   3  10      206.89      213.91     48.62 o 
 -12   3  10       16.92      -10.87     33.05 o 
 -11   3  10      316.09      365.12     50.94 o 
 -10   3  10      679.29      722.17     81.18 o 
  -9   3  10      685.91      737.53     53.23 o 
  -8   3  10      665.22      684.39     52.96 o 
  -7   3  10     1993.17     1932.23     77.45 o 
  -6   3  10      555.16      558.73     35.29 o 
  -5   3  10     1856.93     1870.51     60.11 o 
  -4   3  10     1398.56     1453.09     51.71 o 
  -3   3  10     1851.36     1932.27    104.76 o 
  -2   3  10      124.46      147.99     22.41 o 
  -1   3  10     2699.64     2818.43     92.41 o 
   0   3  10     1200.50     1040.38     81.72 o 
   1   3  10     1347.86     1250.99     55.52 o 
   2   3  10     3883.54     4035.34    118.44 o 
   3   3  10      601.82      663.27     44.73 o 
   4   3  10      745.86      799.93     62.07 o 
   5   3  10     3832.06     3733.58    101.76 o 
   6   3  10      252.62      300.73     38.88 o 
   7   3  10     1953.77     2091.69     86.93 o 
   8   3  10       58.95       77.02     37.41 o 
   9   3  10      384.96      366.42     66.21 o 
  10   3  10      408.75      357.52     69.45 o 
  11   3  10      708.15      736.07    204.17 o 
  12   3  10      303.59      233.69     66.39 o 
  13   3  10      418.07      387.22    102.12 o 
 -13   4  10       85.75       78.98     44.07 o 
 -12   4  10        3.68      -38.81     32.41 o 
 -11   4  10      177.82      205.03     66.77 o 
 -10   4  10       38.89       -5.81     31.10 o 
  -9   4  10      372.88      345.15     48.40 o 
  -8   4  10       11.64      -30.48     24.48 o 
  -7   4  10       39.19       57.81     31.50 o 
  -6   4  10       43.13       23.67     24.19 o 
  -5   4  10      486.34      476.99     43.67 o 
  -4   4  10       17.15      -19.02     22.98 o 
  -3   4  10      176.55      153.98     34.16 o 
  -2   4  10       45.20       10.05     24.01 o 
  -1   4  10      253.94      275.20     39.73 o 
   0   4  10        0.93      -24.97     23.11 o 
   1   4  10      139.42      159.11     32.45 o 
   2   4  10      107.90      107.09     27.88 o 
   3   4  10      370.54      433.13     39.62 o 
   4   4  10      295.92      333.93     36.29 o 
   5   4  10      515.34      666.76     50.60 o 
   6   4  10     1618.64     1679.56     64.13 o 
   7   4  10      109.46       51.68     33.18 o 
   8   4  10       60.55       73.62     82.96 o 
   9   4  10     1819.54     1725.93    117.98 o 
  10   4  10        1.47        0.33     46.99 o 
  11   4  10      179.07      181.44     64.68 o 
  12   4  10       27.15      -18.89     50.52 o 
 -12   5  10       12.97       -7.05     39.67 o 
 -11   5  10      558.28      589.52     63.03 o 
 -10   5  10        8.09       29.11     31.65 o 
  -9   5  10      408.51      367.05     50.57 o 
  -8   5  10       56.89       11.84     30.12 o 
  -7   5  10      695.27      687.10    143.51 o 
  -6   5  10       43.51       38.13     45.46 o 
  -5   5  10      846.43     1009.04    140.63 o 
  -4   5  10        1.09      -14.17     35.81 o 
  -3   5  10      937.49      928.14     72.79 o 
  -2   5  10       55.41       66.11     31.44 o 
  -1   5  10     1756.84     1722.96     74.94 o 
   0   5  10      519.25      687.95     87.62 o 
   1   5  10     1053.69     1055.43     73.91 o 
   2   5  10       22.67       11.47     24.50 o 
   3   5  10     1057.87     1104.67     54.49 o 
   4   5  10      260.34      273.82     36.86 o 
   5   5  10     2778.98     2842.96    108.87 o 
   6   5  10        3.89      -23.17     29.35 o 
   7   5  10      716.66      747.94     93.49 o 
   8   5  10       45.00       46.14     61.50 o 
   9   5  10      183.54      123.50     83.85 o 
  10   5  10       71.51      -28.75     49.33 o 
  11   5  10      303.02      288.82     76.76 o 
 -11   6  10       89.28      114.45     55.34 o 
 -10   6  10        0.02       -5.57     44.38 o 
  -9   6  10       71.74       56.08     44.98 o 
  -8   6  10      295.79      286.09     76.74 o 
  -7   6  10       90.50      134.14     52.80 o 
  -6   6  10       85.96       83.07     48.48 o 
  -5   6  10       99.56       90.43     50.25 o 
  -4   6  10        0.03      -15.86     40.07 o 
  -3   6  10        3.16      -26.75     37.91 o 
  -2   6  10      590.40      737.61    232.31 o 
  -1   6  10      157.93       94.54     37.18 o 
   0   6  10      423.10      495.15     79.93 o 
   1   6  10       24.73       -1.34     26.61 o 
   2   6  10       30.54       14.36     27.76 o 
   3   6  10      546.48      630.37     64.66 o 
   4   6  10      102.40       49.51     36.71 o 
   5   6  10      372.89      495.55     70.76 o 
   6   6  10       28.37       -7.64     50.40 o 
   7   6  10       18.55      -12.82     46.42 o 
   8   6  10       25.99      -51.10     50.53 o 
   9   6  10      276.14      197.16     68.24 o 
  10   6  10        0.35      -82.44     55.28 o 
  -9   7  10        1.83      -19.79     44.67 o 
  -8   7  10      207.55      207.36     61.30 o 
  -7   7  10      329.83      281.93     67.55 o 
  -6   7  10        3.27        5.75     45.37 o 
  -5   7  10       97.49      179.43     60.72 o 
  -4   7  10      138.60      145.51     58.11 o 
  -3   7  10      374.12      482.96     78.65 o 
  -2   7  10       74.64      144.29     88.57 o 
  -1   7  10     1569.51     1659.37    104.58 o 
   0   7  10      135.66      123.94     52.31 o 
   1   7  10       37.94       55.87     41.75 o 
   2   7  10      225.61      237.26     74.80 o 
   3   7  10      182.35      238.99     53.06 o 
   4   7  10      288.49      286.11     78.10 o 
   5   7  10      686.24      642.73    137.36 o 
   6   7  10      103.57        9.95     56.56 o 
   7   7  10       91.58      101.15     59.48 o 
   8   7  10       47.07       70.75     62.20 o 
  -6   8  10        0.78      -16.88     43.62 o 
  -5   8  10       13.95        8.64     42.86 o 
  -4   8  10       15.48      -12.99     45.48 o 
  -3   8  10       13.97       22.61     48.79 o 
  -2   8  10       28.25      -21.70     72.52 o 
  -1   8  10       12.95      -10.83     64.11 o 
   0   8  10       49.29       50.34     58.78 o 
   1   8  10       82.86       67.33    102.97 o 
   2   8  10      103.16       72.47     84.15 o 
   3   8  10       77.98       62.17     44.66 o 
   4   8  10       32.90       17.33     43.40 o 
   5   8  10        9.69      -15.07     55.97 o 
 -13   0  11      352.62      329.78     94.06 o 
 -11   0  11      649.61      615.99     73.26 o 
  -9   0  11     3354.47     3225.87    134.72 o 
  -7   0  11      875.12      828.47     44.99 o 
  -5   0  11      619.56      620.00     41.64 o 
  -3   0  11       33.31       26.77     23.04 o 
  -1   0  11     2455.15     2414.83    134.75 o 
   1   0  11        2.77      -38.24     25.49 o 
   3   0  11      112.18       75.18     66.92 o 
   5   0  11        1.72       -6.25     27.48 o 
   7   0  11     6086.64     5936.08    200.62 o 
   9   0  11      670.23      787.64    135.98 o 
  11   0  11      149.80      293.54    109.95 o 
  13   0  11      215.25      255.84    107.96 o 
 -14   1  11       33.88      118.69    110.61 o 
 -13   1  11       81.59       59.47     39.62 o 
 -12   1  11       52.85       40.07     36.02 o 
 -11   1  11      338.79      426.15     54.41 o 
 -10   1  11      186.34      200.15     36.00 o 
  -9   1  11     2116.43     2247.67     66.81 o 
  -8   1  11      166.42      210.68     32.22 o 
  -7   1  11     2181.67     2091.48     60.47 o 
  -6   1  11        9.83        3.77     16.75 o 
  -5   1  11     2102.92     2251.85     60.62 o 
  -4   1  11      235.76      187.86     24.99 o 
  -3   1  11     2099.35     1950.90     77.89 o 
  -2   1  11     1554.39     1517.32     59.22 o 
  -1   1  11     3862.89     3415.91    101.93 o 
   0   1  11       91.22       66.93     22.19 o 
   1   1  11     4739.86     4457.50    105.07 o 
   2   1  11        1.03      -12.06     12.08 o 
   3   1  11     2737.58     2703.77     89.71 o 
   4   1  11      899.27      881.70     48.05 o 
   5   1  11     4037.40     4226.99    218.24 o 
   6   1  11      251.48      304.59     44.03 o 
   7   1  11     2433.52     2513.39     94.80 o 
   8   1  11      464.63      640.55     60.99 o 
   9   1  11      959.11      978.58     73.30 o 
  10   1  11       35.71       23.77     36.56 o 
  11   1  11      180.39      290.68     71.45 o 
  12   1  11        0.26        9.06     76.09 o 
  13   1  11      420.77      592.38    141.05 o 
 -14   2  11       96.04      104.55     57.15 o 
 -13   2  11      152.33      167.40     47.33 o 
 -12   2  11        5.58      -10.20     34.02 o 
 -11   2  11      396.03      450.16     57.13 o 
 -10   2  11     1005.48     1018.78     51.88 o 
  -9   2  11      982.65     1062.30     56.15 o 
  -8   2  11      158.82      177.35     41.45 o 
  -7   2  11      683.62      706.24     40.45 o 
  -6   2  11      390.74      439.57     54.23 o 
  -5   2  11      302.31      370.60     35.69 o 
  -4   2  11      784.30      749.35     36.01 o 
  -3   2  11       37.90       16.53     17.20 o 
  -2   2  11      140.78      153.28     21.00 o 
  -1   2  11      181.40      268.11     39.49 o 
   0   2  11        1.86      -27.68     18.46 o 
   1   2  11       44.99       23.77     21.54 o 
   2   2  11      212.46      186.23     27.15 o 
   3   2  11      216.18      173.12     27.65 o 
   4   2  11       32.35       29.70     20.88 o 
   5   2  11      210.60      245.07     39.55 o 
   6   2  11      161.50      116.49     34.53 o 
   7   2  11     1984.10     1894.74    109.09 o 
   8   2  11      859.12      998.66     89.32 o 
   9   2  11       35.28       12.34     36.80 o 
  10   2  11       94.84      124.17     54.38 o 
  11   2  11       94.23       34.71     49.23 o 
  12   2  11       17.33      -46.80     44.32 o 
  13   2  11      218.72      259.83    118.32 o 
 -14   3  11      116.39      194.97     54.83 o 
 -13   3  11       31.13       49.72     40.51 o 
 -12   3  11      280.73      321.55     53.72 o 
 -11   3  11       32.32      -17.64     37.39 o 
 -10   3  11      550.16      669.85     77.98 o 
  -9   3  11      740.56      787.71     49.85 o 
  -8   3  11      754.15      832.20     58.05 o 
  -7   3  11      769.33      753.60     54.34 o 
  -6   3  11      834.08      885.93     52.21 o 
  -5   3  11      743.51      794.70     54.98 o 
  -4   3  11      210.18      280.68     30.41 o 
  -3   3  11      633.69      680.59     48.62 o 
  -2   3  11     1759.39     1611.06     66.98 o 
  -1   3  11      926.33      831.24     50.13 o 
   0   3  11     2953.07     2955.60    114.87 o 
   1   3  11     2540.74     2409.55    157.42 o 
   2   3  11      969.25     1008.21     50.10 o 
   3   3  11     1891.26     1820.30     63.59 o 
   4   3  11     1950.21     1820.07     63.81 o 
   5   3  11        3.17      -10.80     20.83 o 
   6   3  11     1141.19     1175.60     52.62 o 
   7   3  11      727.33      864.04     72.47 o 
   8   3  11     1813.96     1823.88     84.32 o 
   9   3  11       95.82       90.98     52.01 o 
  10   3  11      329.79      339.00    111.11 o 
  11   3  11      155.27      160.11     59.35 o 
  12   3  11       80.98       44.56     55.83 o 
 -13   4  11       54.54       43.77     40.07 o 
 -12   4  11      152.94      203.93     61.33 o 
 -11   4  11      165.78      151.86     43.50 o 
 -10   4  11      363.44      444.61     55.15 o 
  -9   4  11       13.05      -26.57     30.02 o 
  -8   4  11      236.03      283.50     45.73 o 
  -7   4  11      145.36      119.18     36.46 o 
  -6   4  11      306.65      323.79     81.70 o 
  -5   4  11        3.09       -3.99     36.75 o 
  -4   4  11     1266.19     1292.76     62.75 o 
  -3   4  11       32.38       29.03     27.17 o 
  -2   4  11       16.83       -9.35     25.17 o 
  -1   4  11      142.26      112.99     33.65 o 
   0   4  11       95.27      113.41     32.26 o 
   1   4  11      238.66      226.47     42.85 o 
   2   4  11      205.07      240.67     34.60 o 
   3   4  11      344.89      440.52     41.96 o 
   4   4  11      116.16      138.17     30.45 o 
   5   4  11        8.30       -4.07     25.16 o 
   6   4  11       81.05       50.75     28.65 o 
   7   4  11      156.67      146.44     50.86 o 
   8   4  11       81.42      117.97     53.96 o 
   9   4  11        9.65      -31.86     46.18 o 
  10   4  11      124.05       63.96     53.92 o 
  11   4  11       54.74       46.50     58.38 o 
 -12   5  11      176.06      280.80    164.85 o 
 -11   5  11       12.89       21.84     36.41 o 
 -10   5  11      164.43      174.08     42.95 o 
  -9   5  11       32.63       16.43     45.23 o 
  -8   5  11      422.52      374.98     69.44 o 
  -7   5  11        4.08      -48.12     38.74 o 
  -6   5  11      637.93      774.44    155.87 o 
  -5   5  11        3.56        5.59     45.03 o 
  -4   5  11      111.35      121.45     50.79 o 
  -3   5  11      873.50     1043.28    145.24 o 
  -2   5  11     3902.73     3731.48    124.55 o 
  -1   5  11      293.75      333.67     48.09 o 
   0   5  11     2180.63     2237.06    112.57 o 
   1   5  11       49.74       30.71     29.71 o 
   2   5  11      393.92      567.05     66.37 o 
   3   5  11        1.34      -16.48     24.41 o 
   4   5  11      836.77      897.32     77.30 o 
   5   5  11      199.43      163.97     42.58 o 
   6   5  11      457.87      594.38     62.85 o 
   7   5  11       13.12       11.85     47.71 o 
   8   5  11      585.66      610.73     90.91 o 
   9   5  11       10.67       -7.02     52.44 o 
  10   5  11      356.80      493.99     87.99 o 
 -10   6  11       90.13       48.38     50.55 o 
  -9   6  11       10.75       32.96     47.18 o 
  -8   6  11      106.44       95.44     53.53 o 
  -7   6  11        0.55      -26.77     42.85 o 
  -6   6  11      188.32      160.63     58.65 o 
  -5   6  11        0.06       -7.63     41.64 o 
  -4   6  11       93.00      124.15     52.13 o 
  -3   6  11        2.25       13.57     45.46 o 
  -2   6  11      229.95      298.59     64.50 o 
  -1   6  11       19.23      -11.82     31.86 o 
   0   6  11        1.39      -19.51     30.90 o 
   1   6  11       89.87       83.69     33.61 o 
   2   6  11        3.77       -4.23     26.61 o 
   3   6  11      209.94      179.75     46.25 o 
   4   6  11      110.98      128.80     42.49 o 
   5   6  11       14.17       20.69     44.93 o 
   6   6  11        6.91      -72.09     48.06 o 
   7   6  11        0.74      -58.03     60.01 o 
   8   6  11       41.21       22.69     59.10 o 
   9   6  11       13.32      -42.58     70.41 o 
  -8   7  11       27.16      -10.29     46.47 o 
  -7   7  11       10.91      -36.75     43.26 o 
  -6   7  11      216.72      297.72     68.90 o 
  -5   7  11        5.53       -4.38     47.46 o 
  -4   7  11      193.92      197.40     65.81 o 
  -3   7  11      112.14       96.14     51.83 o 
  -2   7  11      727.51      915.46    162.01 o 
  -1   7  11      307.51      461.05     77.35 o 
   0   7  11      152.88      173.93     57.01 o 
   1   7  11       42.21        6.75     54.11 o 
   2   7  11       11.79        5.79     37.67 o 
   3   7  11       57.47       24.82     41.57 o 
   4   7  11      170.61      195.78     53.15 o 
   5   7  11      107.64       20.24     57.57 o 
   6   7  11      200.55      182.43    121.93 o 
   7   7  11       25.85       74.58     63.22 o 
  -5   8  11        0.22        9.74     50.34 o 
  -4   8  11       37.33       59.18     54.76 o 
  -3   8  11      120.49       84.14     59.75 o 
  -2   8  11       88.76       35.21     52.01 o 
  -1   8  11        0.91      -46.38     62.96 o 
   0   8  11        0.25      -32.16     60.24 o 
   1   8  11       96.01       60.02     66.72 o 
   2   8  11        0.52      -58.17     53.53 o 
   3   8  11        5.23      -67.67     48.47 o 
   4   8  11        5.22      -38.99     42.84 o 
 -14   0  12       91.89      269.82     94.98 o 
 -12   0  12      433.35      553.53    112.87 o 
 -10   0  12     1122.57     1152.05     78.99 o 
  -8   0  12     2572.13     2408.45     86.97 o 
  -6   0  12      615.19      574.11     57.25 o 
  -4   0  12      738.76      674.63     45.90 o 
  -2   0  12      181.10      223.12     42.58 o 
   0   0  12      136.51      125.08     48.22 o 
   2   0  12      287.25      299.55     48.18 o 
   4   0  12        4.07       -6.66     25.10 o 
   6   0  12        1.45      -10.21     54.21 o 
   8   0  12        0.26      -81.54     54.36 o 
  10   0  12        6.29       16.51     78.47 o 
  12   0  12       52.69       34.94     80.39 o 
 -14   1  12      222.14      272.88     69.89 o 
 -13   1  12       51.21      -24.79     38.46 o 
 -12   1  12       26.91      -22.44     34.68 o 
 -11   1  12       14.85      -31.25     30.78 o 
 -10   1  12      251.81      342.08     51.93 o 
  -9   1  12       41.96       34.38     23.35 o 
  -8   1  12      530.29      691.12     42.12 o 
  -7   1  12      123.94      120.18     24.39 o 
  -6   1  12     1989.28     1918.90     66.55 o 
  -5   1  12       70.05       65.23     21.45 o 
  -4   1  12     3098.56     2918.24     89.56 o 
  -3   1  12       16.80       -1.22     15.56 o 
  -2   1  12     1412.07     1217.65     53.38 o 
  -1   1  12      670.99      645.66     54.33 o 
   0   1  12     4820.08     4512.14    168.55 o 
   1   1  12       57.03       62.77     17.60 o 
   2   1  12     2818.60     2697.99     89.00 o 
   3   1  12     1102.34     1083.83     53.85 o 
   4   1  12     1825.37     1741.09     70.50 o 
   5   1  12      896.90      992.22    107.84 o 
   6   1  12     7611.74     7840.77    209.01 o 
   7   1  12      365.63      362.50     54.35 o 
   8   1  12      811.14      894.24     91.17 o 
   9   1  12        0.64      -46.14     44.77 o 
  10   1  12       87.84      186.87     66.01 o 
  11   1  12       25.15       29.27     61.14 o 
  12   1  12      379.53      355.43    121.85 o 
 -14   2  12      116.22      107.50     49.41 o 
 -13   2  12      110.70       19.83     83.26 o 
 -12   2  12       78.57       49.19     39.33 o 
 -11   2  12      434.27      482.74     84.39 o 
 -10   2  12      651.40      775.94     57.26 o 
  -9   2  12      350.04      407.57     43.96 o 
  -8   2  12      771.18      837.35     60.57 o 
  -7   2  12      134.42      102.48     28.09 o 
  -6   2  12      651.43      699.28     44.59 o 
  -5   2  12       15.90        8.01     20.41 o 
  -4   2  12      272.87      324.15     32.10 o 
  -3   2  12      189.26      235.20     27.69 o 
  -2   2  12      331.04      379.52     41.29 o 
  -1   2  12       20.82       17.67     20.67 o 
   0   2  12        4.61        4.03     20.33 o 
   1   2  12       28.97       -2.12     22.14 o 
   2   2  12      375.15      428.27     36.89 o 
   3   2  12      268.10      287.95     33.38 o 
   4   2  12      422.84      438.99     53.25 o 
   5   2  12        5.19      -17.81     26.61 o 
   6   2  12       17.56       -7.50     30.91 o 
   7   2  12       92.40      112.89     41.45 o 
   8   2  12      263.23      324.00     51.64 o 
   9   2  12        0.14      -34.87     33.21 o 
  10   2  12       50.74        7.85     44.96 o 
  11   2  12       33.61       74.01     54.23 o 
  12   2  12       68.39       43.46     92.45 o 
 -13   3  12       32.48        7.09     50.39 o 
 -12   3  12        4.11      -54.78     36.52 o 
 -11   3  12       36.08       31.51     37.81 o 
 -10   3  12      118.90       93.53     33.11 o 
  -9   3  12      287.12      308.25     47.17 o 
  -8   3  12      366.80      431.42     90.13 o 
  -7   3  12     1110.81     1179.36    120.62 o 
  -6   3  12      204.38      265.75     40.63 o 
  -5   3  12       45.34       79.92     30.65 o 
  -4   3  12     2095.43     1857.65     77.65 o 
  -3   3  12     1777.43     1529.52     66.73 o 
  -2   3  12      351.98      389.66     44.01 o 
  -1   3  12     2773.42     2819.19     96.59 o 
   0   3  12     1201.52     1225.85     59.55 o 
   1   3  12     1005.65      837.21     49.14 o 
   2   3  12      424.44      509.56     43.27 o 
   3   3  12     1802.75     1809.94     80.55 o 
   4   3  12      116.94       72.95     30.43 o 
   5   3  12      823.60      850.61     70.63 o 
   6   3  12      799.73      836.33     62.36 o 
   7   3  12      325.77      404.37     64.46 o 
   8   3  12      566.76      631.33     65.39 o 
   9   3  12      568.50      602.80     82.35 o 
  10   3  12      189.62      237.54     65.46 o 
  11   3  12      132.86      189.00     68.18 o 
  12   3  12       22.91       38.86     65.00 o 
 -12   4  12       48.18       69.11     77.40 o 
 -11   4  12      392.68      437.73     56.74 o 
 -10   4  12      147.54      129.48     41.22 o 
  -9   4  12      326.67      392.48     52.05 o 
  -8   4  12       92.77       39.76     44.78 o 
  -7   4  12      130.42       58.10     46.84 o 
  -6   4  12      138.18      189.09     51.92 o 
  -5   4  12       94.13       37.86     38.65 o 
  -4   4  12      419.59      500.30     52.59 o 
  -3   4  12     1850.17     1950.61     80.55 o 
  -2   4  12       12.61      -19.39     29.81 o 
  -1   4  12      238.34      234.21     40.58 o 
   0   4  12       81.94       91.34     31.34 o 
   1   4  12        0.48      -33.13     22.09 o 
   2   4  12      328.93      347.18     39.60 o 
   3   4  12       11.70       -7.84     22.93 o 
   4   4  12       57.74       31.26     25.96 o 
   5   4  12       37.13        5.28     26.25 o 
   6   4  12        1.67      -28.74     24.46 o 
   7   4  12        5.82      -16.97     32.34 o 
   8   4  12        0.11      -63.84     42.56 o 
   9   4  12       62.77       12.84     50.75 o 
  10   4  12      153.07      126.75     56.95 o 
  11   4  12       35.41       73.97     58.52 o 
 -11   5  12      227.48      192.27     70.22 o 
 -10   5  12        6.62       11.79     50.00 o 
  -9   5  12      324.27      309.87     68.57 o 
  -8   5  12        3.34      -21.49     41.26 o 
  -7   5  12      455.57      379.76     72.87 o 
  -6   5  12        3.01      -25.95     39.76 o 
  -5   5  12      482.81      605.52    109.76 o 
  -4   5  12       98.97       81.76     48.01 o 
  -3   5  12      627.44      921.00     94.12 o 
  -2   5  12        2.11       -4.24     30.06 o 
  -1   5  12     1441.44     1469.11     72.06 o 
   0   5  12       65.20       47.68     33.25 o 
   1   5  12      750.60      971.53     72.28 o 
   2   5  12       10.25      -10.09     25.98 o 
   3   5  12      242.69      285.27     40.94 o 
   4   5  12       62.91       33.61     28.27 o 
   5   5  12      668.08      744.12     81.19 o 
   6   5  12      162.49      173.16     44.66 o 
   7   5  12      372.69      470.67    111.49 o 
   8   5  12        3.23      -17.22     52.75 o 
   9   5  12      299.53      351.19    132.64 o 
  10   5  12       24.13       -8.26     72.56 o 
 -10   6  12        4.38      -26.73     50.28 o 
  -9   6  12       78.55        1.18     47.20 o 
  -8   6  12        2.17      -18.52     45.45 o 
  -7   6  12       98.61       98.27     54.08 o 
  -6   6  12        0.30      -61.86     41.24 o 
  -5   6  12      248.87      215.76     64.49 o 
  -4   6  12       30.96       10.05     47.88 o 
  -3   6  12      432.18      661.23     86.50 o 
  -2   6  12      342.10      350.66     68.00 o 
  -1   6  12      418.84      588.54    160.40 o 
   0   6  12       58.25       -1.87     31.89 o 
   1   6  12       56.97       -5.43     29.64 o 
   2   6  12      117.79       69.15     33.29 o 
   3   6  12        9.82      -31.89     32.27 o 
   4   6  12        2.19      -20.08     33.99 o 
   5   6  12      108.81       87.91     44.30 o 
   6   6  12        1.27      -74.71     51.11 o 
   7   6  12       78.46       -7.19     56.97 o 
   8   6  12        3.36      -73.76     56.23 o 
  -8   7  12       36.34       18.28     51.55 o 
  -7   7  12      135.41      125.90     58.19 o 
  -6   7  12       26.33      -42.62     50.98 o 
  -5   7  12      149.92       96.44     55.06 o 
  -4   7  12       75.75       91.79     51.93 o 
  -3   7  12      102.33      116.51     58.39 o 
  -2   7  12       66.94       79.03     53.33 o 
  -1   7  12      438.46      452.15    129.49 o 
   0   7  12        0.72       -8.04     42.97 o 
   1   7  12      226.75      355.94    173.45 o 
   2   7  12        2.35       -7.98     39.09 o 
   3   7  12      126.61      121.10     51.32 o 
   4   7  12       12.86      -55.36     36.91 o 
   5   7  12      412.68      359.34     82.74 o 
   6   7  12       50.49       41.38     62.10 o 
  -4   8  12        8.21       -9.76     74.44 o 
  -3   8  12       49.44       37.45     54.39 o 
  -2   8  12      184.10      357.51    136.48 o 
  -1   8  12       75.27      124.54     80.01 o 
   0   8  12       37.46      -47.25     89.11 o 
   1   8  12       72.22       14.11     64.66 o 
   2   8  12        7.04      -16.30     58.82 o 
   3   8  12        4.85       -2.71     56.61 o 
 -13   0  13       29.58       47.76     69.95 o 
 -11   0  13      399.75      558.82     77.23 o 
  -9   0  13      571.68      660.78    215.91 o 
  -7   0  13      315.87      304.18     68.08 o 
  -5   0  13     1034.19      911.11     47.65 o 
  -3   0  13      720.77      682.73     50.11 o 
  -1   0  13     1357.79     1297.79     99.89 o 
   1   0  13       24.29       -1.54     37.09 o 
   3   0  13      304.50      294.54     70.10 o 
   5   0  13     2887.22     2704.68    174.22 o 
   7   0  13      165.23      192.80     79.62 o 
   9   0  13        2.75        5.99     75.63 o 
  11   0  13       93.23       27.72     90.07 o 
 -14   1  13        0.21       38.71     55.11 o 
 -13   1  13      107.97      119.60     57.07 o 
 -12   1  13       13.36       51.29     40.05 o 
 -11   1  13      193.14      262.93     49.37 o 
 -10   1  13        1.55      -17.16     32.85 o 
  -9   1  13      404.70      407.66     38.40 o 
  -8   1  13      327.98      308.42     34.41 o 
  -7   1  13      556.03      611.16     42.00 o 
  -6   1  13       73.40       49.45     20.28 o 
  -5   1  13      981.78      960.04     43.58 o 
  -4   1  13      178.50      190.13     27.07 o 
  -3   1  13     1674.29     1542.07     64.07 o 
  -2   1  13      239.85      284.85     37.49 o 
  -1   1  13     3040.94     2778.09     92.43 o 
   0   1  13      500.14      533.33     46.96 o 
   1   1  13     2250.04     2144.43     78.99 o 
   2   1  13      391.31      346.38     40.07 o 
   3   1  13      722.78      766.87     56.77 o 
   4   1  13      700.75      735.90     67.92 o 
   5   1  13      582.74      609.20     56.09 o 
   6   1  13      267.72      275.39     44.88 o 
   7   1  13     1756.46     1686.60    109.11 o 
   8   1  13       22.40        8.62     46.67 o 
   9   1  13      757.72     1030.98    112.53 o 
  10   1  13       20.63      -60.60     63.73 o 
  11   1  13      242.67      400.12     87.93 o 
  12   1  13       31.07      -81.24     70.87 o 
 -13   2  13       13.93       14.41     42.96 o 
 -12   2  13       11.36      -21.20     36.37 o 
 -11   2  13       72.46       59.02     42.30 o 
 -10   2  13      590.79      616.39     65.11 o 
  -9   2  13      420.97      495.50     47.99 o 
  -8   2  13       20.20       15.34     23.11 o 
  -7   2  13      506.92      556.56     45.96 o 
  -6   2  13        8.05      -30.15     20.10 o 
  -5   2  13     3272.19     3426.87    149.42 o 
  -4   2  13       26.35        7.54     24.46 o 
  -3   2  13       41.22        3.69     23.85 o 
  -2   2  13      441.34      441.70     49.83 o 
  -1   2  13       85.26       75.87     26.21 o 
   0   2  13      621.96      654.23     88.11 o 
   1   2  13       83.00       72.03     27.40 o 
   2   2  13        0.58      -32.17     21.45 o 
   3   2  13       83.15       55.54     24.25 o 
   4   2  13      717.18      665.93     57.82 o 
   5   2  13      315.83      373.49     48.57 o 
   6   2  13       19.75       17.27     33.03 o 
   7   2  13        0.82      -38.74     31.25 o 
   8   2  13        4.19      -36.20     31.39 o 
   9   2  13        5.05      -33.82     35.43 o 
  10   2  13        7.19      -15.13     84.92 o 
  11   2  13        0.20      -20.73     86.30 o 
  12   2  13       13.93       -4.91     89.07 o 
 -13   3  13       63.32       44.29     45.89 o 
 -12   3  13       27.95       12.85     41.47 o 
 -11   3  13       13.52       -2.59     36.99 o 
 -10   3  13      108.14       57.17     36.19 o 
  -9   3  13      139.47      163.15     41.62 o 
  -8   3  13      795.55      914.53     66.85 o 
  -7   3  13      119.08      109.48     57.78 o 
  -6   3  13      926.43      894.78     57.82 o 
  -5   3  13       14.10       26.45     28.62 o 
  -4   3  13       95.03       34.93     29.04 o 
  -3   3  13      602.08      638.48     78.30 o 
  -2   3  13     1870.65     1726.46     73.19 o 
  -1   3  13      866.52      835.28     54.47 o 
   0   3  13     1388.17     1364.25     64.52 o 
   1   3  13        8.73        1.34     25.07 o 
   2   3  13      438.67      392.02     40.39 o 
   3   3  13        2.98      -21.83     21.71 o 
   4   3  13     1322.40     1260.47     55.32 o 
   5   3  13      566.63      633.46     46.46 o 
   6   3  13      183.78      220.30     45.55 o 
   7   3  13     1220.73     1211.87     80.02 o 
   8   3  13      299.68      350.71     56.82 o 
   9   3  13      462.06      573.93     94.25 o 
  10   3  13      135.15      130.26     62.39 o 
  11   3  13      179.06      141.53     63.39 o 
 -12   4  13      151.27      172.30     59.28 o 
 -11   4  13        1.66      -22.94     46.60 o 
 -10   4  13      297.63      246.53     62.58 o 
  -9   4  13       21.87       20.76     44.57 o 
  -8   4  13      339.13      344.28     65.07 o 
  -7   4  13      509.73      613.25    210.42 o 
  -6   4  13      444.50      442.53     70.16 o 
  -5   4  13      330.97      338.46     64.07 o 
  -4   4  13      292.83      258.03     44.51 o 
  -3   4  13      120.06       97.25     36.31 o 
  -2   4  13      162.44      166.99     40.24 o 
  -1   4  13        0.13      -32.79     26.38 o 
   0   4  13      307.90      295.15     46.50 o 
   1   4  13       70.09       61.40     54.50 o 
   2   4  13      246.72      281.27     38.57 o 
   3   4  13       40.02       56.26     28.36 o 
   4   4  13      310.56      278.25     38.32 o 
   5   4  13        3.66      -36.97     24.65 o 
   6   4  13        1.00      -25.48     26.02 o 
   7   4  13        0.18      -64.26     42.84 o 
   8   4  13        3.67      -50.02     44.20 o 
   9   4  13       17.01      -13.96     50.64 o 
  10   4  13        9.00       21.82     53.30 o 
 -11   5  13        0.59       -1.04     47.78 o 
 -10   5  13       72.50       94.74     52.33 o 
  -9   5  13        0.60      -45.57     44.71 o 
  -8   5  13      342.12      420.97     74.22 o 
  -7   5  13        0.32      -20.20     42.70 o 
  -6   5  13      440.12      449.76     76.65 o 
  -5   5  13        2.60      -15.56     41.73 o 
  -4   5  13       54.77       43.05     46.08 o 
  -3   5  13      104.63       35.75     44.18 o 
  -2   5  13      800.16      875.19    101.70 o 
  -1   5  13       25.49      -44.70     29.80 o 
   0   5  13      388.59      324.43     48.94 o 
   1   5  13       48.98       39.89     32.80 o 
   2   5  13      450.70      512.90     50.68 o 
   3   5  13        6.47      -37.90     26.52 o 
   4   5  13      643.12      733.43    112.31 o 
   5   5  13        1.90       14.06     35.19 o 
   6   5  13      158.52      154.66     44.19 o 
   7   5  13        2.58      -24.99     49.51 o 
   8   5  13      307.68      391.34     80.70 o 
   9   5  13       70.46      -35.97     54.72 o 
  -9   6  13       12.75        6.65     50.21 o 
  -8   6  13      222.42      215.18     66.95 o 
  -7   6  13        1.58        9.90     49.79 o 
  -6   6  13      101.06       42.89     48.84 o 
  -5   6  13        2.32      -13.81     42.45 o 
  -4   6  13      241.33      389.78     74.54 o 
  -3   6  13        9.98       15.25     45.23 o 
  -2   6  13      605.97      948.07    103.24 o 
  -1   6  13       55.67       26.06     58.01 o 
   0   6  13      103.93      160.89     43.90 o 
   1   6  13        7.14       -7.11     31.87 o 
   2   6  13      142.90      149.51     40.51 o 
   3   6  13      110.08      106.60     45.11 o 
   4   6  13       79.37       86.61     45.22 o 
   5   6  13      175.72      166.33     50.94 o 
   6   6  13        5.82      -56.89     54.00 o 
   7   6  13       19.09        4.46     56.38 o 
   8   6  13       10.60      -51.71     57.24 o 
  -7   7  13       28.16       68.41     58.79 o 
  -6   7  13      238.06      184.20     80.58 o 
  -5   7  13      105.30        7.26     51.13 o 
  -4   7  13       66.42       36.50     53.41 o 
  -3   7  13       22.56       -2.22     51.53 o 
  -2   7  13        1.68      -16.79     43.78 o 
  -1   7  13       29.08       39.26     51.28 o 
   0   7  13      172.99      130.73     56.08 o 
   1   7  13       18.04      -15.84     52.73 o 
   2   7  13      353.66      472.00     71.29 o 
   3   7  13       75.57       76.01     49.21 o 
   4   7  13      151.78      130.80     51.92 o 
   5   7  13       12.02      -46.86     57.29 o 
  -2   8  13      131.03      235.84     69.35 o 
  -1   8  13       34.98      -30.25     66.88 o 
   0   8  13       38.80      129.33    129.49 o 
 -12   0  14      144.61       73.94     80.70 o 
 -10   0  14       60.33      105.54     50.33 o 
  -8   0  14       34.35       20.95     27.37 o 
  -6   0  14      695.22      716.71     51.15 o 
  -4   0  14     1324.80     1263.54     73.56 o 
  -2   0  14     3290.38     2979.26    170.07 o 
   0   0  14     1424.62     1388.54    107.27 o 
   2   0  14      177.84      200.48     64.73 o 
   4   0  14       11.93       -0.31     52.06 o 
   6   0  14      829.31      648.36    117.40 o 
   8   0  14       19.44      -14.74     69.03 o 
  10   0  14        0.14      -10.37     83.16 o 
 -13   1  14       34.69       13.92     49.77 o 
 -12   1  14       79.82       59.59     45.85 o 
 -11   1  14        8.97        9.48     47.07 o 
 -10   1  14      524.44      586.21     64.11 o 
  -9   1  14        1.11      -30.70     20.47 o 
  -8   1  14      836.61     1010.66     49.91 o 
  -7   1  14      525.37      590.56     42.85 o 
  -6   1  14       37.10       17.77     22.29 o 
  -5   1  14        7.60        8.56     20.56 o 
  -4   1  14     1459.97     1401.32     65.88 o 
  -3   1  14       47.50       24.20     25.16 o 
  -2   1  14     3886.56     3482.02    111.52 o 
  -1   1  14      716.83      680.40     49.69 o 
   0   1  14     2597.38     2199.91     82.05 o 
   1   1  14      242.91      265.04     46.60 o 
   2   1  14      892.68      847.71     53.25 o 
   3   1  14        0.50      -18.79     24.51 o 
   4   1  14       56.70       29.14     31.05 o 
   5   1  14      146.24       87.79     46.87 o 
   6   1  14     1238.19     1148.35     82.12 o 
   7   1  14       80.30        5.19     44.82 o 
   8   1  14      504.18      538.61    168.04 o 
   9   1  14        6.00        3.71     52.61 o 
  10   1  14      193.53      209.39     74.49 o 
  11   1  14       36.83      -58.12     58.25 o 
 -13   2  14       65.28       52.86     49.71 o 
 -12   2  14       16.50       15.52     42.58 o 
 -11   2  14       25.98       23.17     36.75 o 
 -10   2  14       68.70       85.92     42.48 o 
  -9   2  14       30.51        4.12     30.39 o 
  -8   2  14      311.93      348.64     50.50 o 
  -7   2  14      116.01       85.25     30.36 o 
  -6   2  14       79.61       45.17     25.82 o 
  -5   2  14       25.57        2.62     26.38 o 
  -4   2  14      622.55      645.43     55.21 o 
  -3   2  14      975.92      959.61     56.46 o 
  -2   2  14     1288.78     1232.84     60.24 o 
  -1   2  14      223.19      203.43     43.25 o 
   0   2  14     1560.18     1517.89     67.66 o 
   1   2  14       56.73       30.87     25.65 o 
   2   2  14      493.93      538.31     45.85 o 
   3   2  14      428.24      467.02     43.09 o 
   4   2  14       82.93       97.99     34.37 o 
   5   2  14        1.55      -11.89     29.66 o 
   6   2  14       61.61      102.69     37.71 o 
   7   2  14       12.28        4.95     35.36 o 
   8   2  14       90.05       28.31     53.42 o 
   9   2  14        3.23      -68.50     80.47 o 
  10   2  14       10.34      -21.73     79.85 o 
  11   2  14        2.36      -46.22     81.85 o 
 -12   3  14       47.45       68.37     54.30 o 
 -11   3  14        8.23      -69.89     92.87 o 
 -10   3  14      119.87      101.37     40.36 o 
  -9   3  14       99.41      109.68     51.77 o 
  -8   3  14      239.94      178.76     52.60 o 
  -7   3  14      624.41      726.33    188.46 o 
  -6   3  14       21.25       19.56     31.91 o 
  -5   3  14      618.13      648.98     60.99 o 
  -4   3  14      849.61      888.38     57.09 o 
  -3   3  14      845.28      815.30     54.58 o 
  -2   3  14      394.56      425.72     50.62 o 
  -1   3  14     1112.03     1095.79     83.94 o 
   0   3  14      684.87      711.03     55.72 o 
   1   3  14      772.74      835.36     81.20 o 
   2   3  14       19.42      -12.48     22.95 o 
   3   3  14      306.20      364.30     42.20 o 
   4   3  14       26.13       20.96     26.07 o 
   5   3  14      161.31      153.23     35.02 o 
   6   3  14      395.13      446.41     58.51 o 
   7   3  14      486.18      537.03     71.25 o 
   8   3  14      115.89      125.36     45.91 o 
   9   3  14        8.79      -66.74     56.47 o 
  10   3  14      138.87       29.02     90.22 o 
 -11   4  14      159.67      128.53     88.91 o 
 -10   4  14       62.50        9.88     47.66 o 
  -9   4  14      298.59      357.25     70.62 o 
  -8   4  14       11.61        6.71     41.42 o 
  -7   4  14      425.71      644.85    103.12 o 
  -6   4  14      118.04      150.07     52.39 o 
  -5   4  14       13.00        3.46     37.37 o 
  -4   4  14      392.14      403.58     51.38 o 
  -3   4  14      998.29     1116.28     73.10 o 
  -2   4  14        0.34      -42.64     29.02 o 
  -1   4  14      384.93      537.33     57.23 o 
   0   4  14      218.29      207.21     42.33 o 
   1   4  14      464.31      638.03     93.54 o 
   2   4  14      189.87      164.31     34.61 o 
   3   4  14     1539.36     1385.68     65.09 o 
   4   4  14       53.24       15.44     28.88 o 
   5   4  14       10.64      -23.65     26.12 o 
   6   4  14       25.49      -26.69     27.78 o 
   7   4  14        4.08      -42.19     45.93 o 
   8   4  14       93.64       97.43     58.14 o 
   9   4  14       54.74       74.63     60.96 o 
 -10   5  14       24.16       -6.96     47.25 o 
  -9   5  14      111.19      192.99     62.55 o 
  -8   5  14        0.43      -52.52     39.58 o 
  -7   5  14      542.20      514.40    143.05 o 
  -6   5  14        0.09       33.75     46.69 o 
  -5   5  14      783.71     1105.50    108.90 o 
  -4   5  14       64.75       11.97     46.38 o 
  -3   5  14      195.37      228.44     64.67 o 
  -2   5  14        0.47      -23.76     30.15 o 
  -1   5  14      137.84      142.40     41.35 o 
   0   5  14       62.48       90.90     37.70 o 
   1   5  14      437.42      437.91     55.90 o 
   2   5  14       64.27       68.76     34.02 o 
   3   5  14      415.16      420.30     49.73 o 
   4   5  14        7.53      -10.65     28.62 o 
   5   5  14      558.20      579.12     65.24 o 
   6   5  14       15.15       35.27     40.61 o 
   7   5  14      290.00      282.32     77.19 o 
   8   5  14        2.79       -7.27     56.31 o 
  -8   6  14       16.82       -6.76     46.18 o 
  -7   6  14      171.12      185.38     83.77 o 
  -6   6  14        1.10      -24.12     47.96 o 
  -5   6  14      118.18      182.11     61.91 o 
  -4   6  14       25.23       14.33     52.89 o 
  -3   6  14      264.79      285.30     70.42 o 
  -2   6  14       42.46       39.92     50.60 o 
  -1   6  14      226.34      217.14     61.88 o 
   0   6  14       24.87       -5.44     37.76 o 
   1   6  14       34.82       16.36     32.54 o 
   2   6  14        2.41      -45.14     30.09 o 
   3   6  14      622.70      673.32     78.16 o 
   4   6  14       70.28       31.03     42.85 o 
   5   6  14       69.41       41.26     42.53 o 
   6   6  14       30.13      -24.76     59.45 o 
   7   6  14        7.32      -19.16     60.20 o 
  -6   7  14       31.04       -6.26     52.17 o 
  -5   7  14      172.74      176.74     67.16 o 
  -4   7  14       12.26      -51.60     48.90 o 
  -3   7  14      111.90      157.64     64.63 o 
  -2   7  14       32.66      131.98     81.89 o 
  -1   7  14        7.40       -9.10     45.29 o 
   0   7  14        2.02      -57.26     45.99 o 
   1   7  14      214.31      191.04     74.00 o 
   2   7  14       38.95       62.67     51.85 o 
   3   7  14      163.03      243.51     59.02 o 
   4   7  14      143.74      170.29     60.39 o 
 -13   0  15        7.93       64.50     76.09 o 
 -11   0  15       92.65       94.32     52.91 o 
  -9   0  15       80.73       79.97     47.86 o 
  -7   0  15       10.07       -9.28     25.10 o 
  -5   0  15      510.10      628.38    126.46 o 
  -3   0  15       13.23      -57.93     38.62 o 
  -1   0  15     1006.03      912.57    115.79 o 
   3   0  15       53.97      -21.35     52.21 o 
   5   0  15      866.11     1016.84    134.83 o 
   7   0  15      150.97       95.98     78.17 o 
   9   0  15        0.40       41.92     84.61 o 
  11   0  15       82.61       16.20    101.43 o 
 -13   1  15       15.27       12.07     53.81 o 
 -12   1  15       11.53      -49.71     38.20 o 
 -11   1  15        0.31      -13.06     38.47 o 
 -10   1  15        0.15      -19.95     36.00 o 
  -9   1  15      662.79      781.47     49.15 o 
  -8   1  15        2.21       -6.49     23.21 o 
  -7   1  15      886.53      974.78     56.34 o 
  -6   1  15      385.01      442.29     41.77 o 
  -5   1  15      129.22      164.82     29.75 o 
  -4   1  15      697.28      713.05     55.73 o 
  -3   1  15     1624.52     1517.98     69.61 o 
  -2   1  15       40.26        1.32     24.09 o 
  -1   1  15     3671.80     3128.78    128.45 o 
   0   1  15      208.34      215.10     45.60 o 
   1   1  15      613.63      625.76     82.47 o 
   2   1  15       60.68       63.19     38.53 o 
   3   1  15      678.57      875.71     82.83 o 
   4   1  15       31.07       31.10     39.09 o 
   5   1  15      476.46      438.24    112.72 o 
   6   1  15        5.08       -3.57     46.10 o 
   7   1  15      233.19      187.67    114.18 o 
   8   1  15       50.03       20.32     55.88 o 
   9   1  15      159.84       88.81     84.12 o 
  10   1  15        8.14      -37.34     57.48 o 
  11   1  15      190.46      180.52     78.45 o 
 -12   2  15       16.17      -45.84     42.39 o 
 -11   2  15      148.25      297.28     57.91 o 
 -10   2  15       25.33       19.22     44.24 o 
  -9   2  15       71.03       24.59     38.17 o 
  -8   2  15       49.44       31.74     42.80 o 
  -7   2  15        3.85      -37.52     29.67 o 
  -6   2  15        2.41       -1.75     28.72 o 
  -5   2  15      222.83      158.74     37.24 o 
  -4   2  15      460.83      401.74     48.28 o 
  -3   2  15       43.82       45.60     30.29 o 
  -2   2  15      160.14      118.20     32.06 o 
  -1   2  15     1066.82      986.90     55.19 o 
   0   2  15      287.69      286.27     42.97 o 
   1   2  15     1211.63     1244.77     91.73 o 
   2   2  15       14.49      -17.07     23.09 o 
   3   2  15      330.33      329.43     47.28 o 
   4   2  15     1281.42     1216.81     65.62 o 
   5   2  15      170.36      152.29     41.18 o 
   6   2  15       19.39        1.56     53.02 o 
   7   2  15      270.92      257.43     79.66 o 
   8   2  15       12.27       10.72     50.34 o 
   9   2  15       57.49      -52.30     53.63 o 
  10   2  15        5.18       76.86     97.21 o 
 -12   3  15       43.12      144.89    101.74 o 
 -11   3  15       38.57       60.81     78.09 o 
 -10   3  15        6.21      -20.45     42.04 o 
  -9   3  15      118.42       77.52     49.21 o 
  -8   3  15      100.75       59.54     47.70 o 
  -7   3  15      318.76      423.56     69.15 o 
  -6   3  15     1342.85     1266.00     67.91 o 
  -5   3  15      140.58       71.38     58.32 o 
  -4   3  15      373.50      418.28     51.66 o 
  -3   3  15      101.37       42.57     31.62 o 
  -2   3  15      213.85      264.61     43.94 o 
  -1   3  15     1181.29     1191.29     63.90 o 
   0   3  15      551.95      635.03     59.95 o 
   1   3  15      639.17      781.37     60.32 o 
   2   3  15      131.69       77.06     29.03 o 
   3   3  15      392.71      390.00     48.00 o 
   4   3  15      239.08      241.53     38.56 o 
   5   3  15      719.66      888.62     74.48 o 
   6   3  15      377.29      411.83     58.61 o 
   7   3  15       90.00       64.11     42.97 o 
   8   3  15      256.40      386.51     81.00 o 
   9   3  15       24.10       27.95     86.84 o 
  10   3  15       41.64       79.09     93.21 o 
 -11   4  15       27.51      -52.67     80.85 o 
 -10   4  15      163.81      193.01     61.62 o 
  -9   4  15       19.73      -33.13     43.92 o 
  -8   4  15       80.48       52.32     49.44 o 
  -7   4  15       55.30       46.92     49.00 o 
  -6   4  15       47.16       17.77     45.61 o 
  -5   4  15        7.18      -40.60     38.52 o 
  -4   4  15      114.80      115.71     40.92 o 
  -3   4  15       35.63       23.12     32.08 o 
  -2   4  15      712.58      908.29     97.52 o 
  -1   4  15       16.67       -0.13     31.52 o 
   0   4  15       21.48      -20.94     28.51 o 
   1   4  15      699.53      820.55     69.20 o 
   2   4  15       20.94       29.77     30.24 o 
   3   4  15       24.86       18.00     29.48 o 
   4   4  15      345.33      373.96     51.48 o 
   5   4  15        4.28        0.54     28.03 o 
   6   4  15       19.60       18.19     31.39 o 
   7   4  15       15.95        3.09     54.15 o 
   8   4  15       41.63       -6.74     54.98 o 
   9   4  15       72.38        2.54     55.84 o 
  -9   5  15       20.25       46.81     53.89 o 
  -8   5  15       14.16      -63.65     42.43 o 
  -7   5  15       42.04       25.94     48.26 o 
  -6   5  15      457.13      472.67     81.18 o 
  -5   5  15       15.66       37.08     49.84 o 
  -4   5  15      258.48      324.47     71.45 o 
  -3   5  15        5.92      -16.97     45.84 o 
  -2   5  15      108.64       93.38     41.64 o 
  -1   5  15      196.53      181.67     44.83 o 
   0   5  15      357.05      335.59     53.10 o 
   1   5  15      173.17      151.70     41.77 o 
   2   5  15      764.84      908.98     63.43 o 
   3   5  15       81.42       53.38     35.45 o 
   4   5  15      564.55      610.24     58.26 o 
   5   5  15        1.13       -7.51     36.05 o 
   6   5  15      263.97      245.65     52.81 o 
   7   5  15        1.17        4.91     55.74 o 
  -8   6  15       31.08      -16.83     56.23 o 
  -7   6  15       13.95      -27.02     50.28 o 
  -6   6  15        3.88       25.69     54.38 o 
  -5   6  15        1.85      -16.82     72.64 o 
  -4   6  15      259.55      315.16     72.37 o 
  -3   6  15        6.14       14.67     48.20 o 
  -2   6  15       83.93       30.29     50.00 o 
  -1   6  15       43.15       -4.76     46.01 o 
   0   6  15        1.77      -48.03     35.68 o 
   1   6  15       40.21      -11.27     35.61 o 
   2   6  15       76.92       29.27     37.58 o 
   3   6  15       76.44        1.96     41.71 o 
   4   6  15      625.04      579.58     79.05 o 
   5   6  15        3.42      -57.40     38.27 o 
   6   6  15       58.22      148.82     70.86 o 
  -4   7  15      174.09      165.23     67.91 o 
  -3   7  15        6.14       -9.43     53.32 o 
  -2   7  15      145.76      181.88     69.02 o 
  -1   7  15       37.42       67.19     52.18 o 
   0   7  15       37.69       17.53     48.95 o 
   1   7  15        0.11        7.01     60.44 o 
   2   7  15      258.97      363.04    142.54 o 
 -12   0  16      244.81      422.69    114.79 o 
 -10   0  16      218.50      172.93     87.49 o 
  -8   0  16      764.78     1243.21    105.11 o 
  -6   0  16      732.96      898.75    126.92 o 
  -4   0  16      376.02      236.49     74.25 o 
  -2   0  16      185.83      108.11     60.66 o 
   0   0  16      756.15      886.61    115.94 o 
   2   0  16      623.21      740.88    110.11 o 
   4   0  16      258.69      160.17     71.87 o 
   6   0  16       28.68      -65.27     60.43 o 
   8   0  16       16.41      -60.97     73.10 o 
  10   0  16       29.73      -83.54     83.92 o 
 -12   1  16       31.65      -42.65     39.75 o 
 -11   1  16        5.45      -35.72     38.24 o 
 -10   1  16       11.41      -50.32     33.55 o 
  -9   1  16       13.23       21.37     31.89 o 
  -8   1  16     1286.34     1287.93     59.55 o 
  -7   1  16      101.73      106.14     30.37 o 
  -6   1  16       45.76       -7.42     27.85 o 
  -5   1  16        0.91      -29.32     28.11 o 
  -4   1  16      133.17       63.60     31.05 o 
  -3   1  16        1.04      -30.73     26.14 o 
  -2   1  16      490.72      447.56     50.22 o 
  -1   1  16      185.25      195.58     36.46 o 
   0   1  16      217.88      211.91     53.63 o 
   1   1  16        5.72      -23.65     30.50 o 
   2   1  16      198.32      156.90     48.91 o 
   3   1  16       18.15       19.32     39.71 o 
   4   1  16      319.41      273.33     58.79 o 
   5   1  16       50.44       22.16     51.60 o 
   6   1  16     1328.30     1393.05    247.43 o 
   7   1  16      184.40       60.52     53.95 o 
   8   1  16      387.29      233.14     72.61 o 
   9   1  16       31.45       15.38     57.50 o 
  10   1  16      111.45       80.85     70.21 o 
 -12   2  16      195.61      206.84    103.70 o 
 -11   2  16        6.23      -49.68     78.63 o 
 -10   2  16      248.58      213.30     90.91 o 
  -9   2  16      119.57       84.22     77.13 o 
  -8   2  16      289.09      365.49     73.63 o 
  -7   2  16      327.85      257.03     50.20 o 
  -6   2  16        3.13      -30.88     29.80 o 
  -5   2  16      289.24      243.12     42.73 o 
  -4   2  16        4.02      -14.81     28.53 o 
  -3   2  16      434.73      527.28     55.38 o 
  -2   2  16       10.15       -8.32     26.90 o 
  -1   2  16        3.81      -32.19     25.22 o 
   0   2  16      191.87      183.15     39.16 o 
   1   2  16       37.23      -19.93     27.32 o 
   2   2  16      240.48      227.96     34.78 o 
   3   2  16      256.93      213.75     45.82 o 
   4   2  16        3.61      -53.70     35.80 o 
   5   2  16        0.59       47.66     44.23 o 
   6   2  16       52.98       71.29     51.93 o 
   7   2  16       44.07      -18.95     48.33 o 
   8   2  16       47.13        3.88     54.76 o 
   9   2  16        5.94      -56.72     58.55 o 
 -11   3  16       40.61       28.56     83.92 o 
 -10   3  16        1.23      -36.54     44.91 o 
  -9   3  16        2.97      -15.02     45.22 o 
  -8   3  16        8.26      -31.29     41.44 o 
  -7   3  16       44.05        4.23     39.46 o 
  -6   3  16       68.71        3.26     51.06 o 
  -5   3  16      389.23      422.43     52.81 o 
  -4   3  16        3.14      -41.51     27.67 o 
  -3   3  16       13.53      -13.13     31.83 o 
  -2   3  16      523.45      558.64     57.84 o 
  -1   3  16       39.60       20.98     30.19 o 
   0   3  16      591.78      590.63     59.81 o 
   1   3  16      533.26      522.31     56.80 o 
   2   3  16      661.05      711.49     62.53 o 
   3   3  16        1.49       -7.91     26.87 o 
   4   3  16      200.38      169.77     61.51 o 
   5   3  16       37.14       21.56     38.14 o 
   6   3  16      280.22      205.87     51.80 o 
   7   3  16      582.46      819.54    102.18 o 
   8   3  16       83.28       46.08     66.33 o 
   9   3  16       46.21      -34.17     89.76 o 
 -10   4  16       66.34      112.90     56.79 o 
  -9   4  16      121.94      117.76     59.15 o 
  -8   4  16       54.53        9.30     48.09 o 
  -7   4  16        3.59       -0.04     43.90 o 
  -6   4  16       77.37       53.69     52.23 o 
  -5   4  16       28.86      -34.15     37.89 o 
  -4   4  16        4.30      -45.89     30.60 o 
  -3   4  16      939.41     1074.02     68.54 o 
  -2   4  16        0.58      -17.75     34.02 o 
  -1   4  16       63.88       25.18     38.09 o 
   0   4  16       28.64       15.71     34.29 o 
   1   4  16      460.74      377.08     54.07 o 
   2   4  16        5.61      -32.56     28.64 o 
   3   4  16      533.76      613.15     84.87 o 
   4   4  16       24.26       30.14     31.30 o 
   5   4  16      109.00       75.89     33.84 o 
   6   4  16        0.07      -40.31     37.45 o 
   7   4  16       47.40       30.32     56.87 o 
   8   4  16       53.31      -24.76     53.96 o 
  -9   5  16        2.62        5.80     53.99 o 
  -8   5  16        5.49      -17.65     50.08 o 
  -7   5  16       49.07      -21.24     48.97 o 
  -6   5  16       30.88      -28.61     45.81 o 
  -5   5  16       68.23       20.79     63.08 o 
  -4   5  16       34.08       69.23     53.20 o 
  -3   5  16      155.33      127.73     58.91 o 
  -2   5  16        4.91      -47.47     31.65 o 
  -1   5  16      128.58      109.75     43.04 o 
   0   5  16      107.29       79.94     43.75 o 
   1   5  16      566.37      682.13     64.04 o 
   2   5  16      111.80       89.95     36.90 o 
   3   5  16      122.58      118.75     38.39 o 
   4   5  16      154.61      115.07     39.48 o 
   5   5  16       98.04       60.67     44.24 o 
   6   5  16        8.87      -31.89     36.86 o 
  -6   6  16        7.01      -28.24     55.90 o 
  -5   6  16       74.17       55.50     56.92 o 
  -4   6  16       33.13      -10.98     53.74 o 
  -3   6  16      179.91      200.07    102.81 o 
  -2   6  16       21.38      -20.08     47.39 o 
  -1   6  16       11.40      -17.58     45.25 o 
   0   6  16        0.22      -49.71     36.60 o 
   1   6  16        7.97      -19.79     37.25 o 
   2   6  16        0.32      -35.16     36.40 o 
   3   6  16       93.56       82.30     51.18 o 
   4   6  16        5.75        4.78     43.49 o 
 -11   0  17      416.18      573.80    131.22 o 
  -9   0  17     1441.65     1414.63     95.47 o 
  -7   0  17       44.07      -25.26     63.27 o 
  -5   0  17     1304.54     1277.29    116.56 o 
  -3   0  17       84.84      134.98     68.87 o 
  -1   0  17      367.57      388.83     85.38 o 
   1   0  17      925.36      784.19    115.33 o 
   3   0  17        5.96      -13.74     54.52 o 
   5   0  17        2.39       19.35     69.72 o 
   7   0  17      172.18      200.33    100.05 o 
   9   0  17       59.29       14.05     88.22 o 
 -11   1  17       56.74      100.35     49.17 o 
 -10   1  17       41.64        0.61     42.65 o 
  -9   1  17        0.17      -18.15     44.38 o 
  -8   1  17      127.20       47.48     38.52 o 
  -7   1  17      183.26      219.30     62.76 o 
  -6   1  17        0.28      -16.11     27.66 o 
  -5   1  17      262.00      238.82     57.18 o 
  -4   1  17       45.27       23.47     30.41 o 
  -3   1  17      148.05      100.04     34.59 o 
  -2   1  17      114.72       85.45     30.44 o 
  -1   1  17      382.57      479.29     66.16 o 
   0   1  17       86.59       66.18     54.09 o 
   1   1  17        3.44      -31.88     33.39 o 
   2   1  17      134.93       73.94     46.93 o 
   3   1  17      103.35       49.63     45.35 o 
   4   1  17        1.89      -27.95     38.15 o 
   5   1  17      913.22     1055.94    105.99 o 
   6   1  17       62.59       20.23     46.41 o 
   7   1  17      387.07      443.21    173.80 o 
   8   1  17        7.55       45.18     67.42 o 
   9   1  17      188.76      173.93     76.46 o 
 -11   2  17      207.28      285.79    108.34 o 
 -10   2  17      201.44      177.22     87.76 o 
  -9   2  17      441.32      604.41     96.67 o 
  -8   2  17      105.82      114.42     48.84 o 
  -7   2  17      851.33      966.49     71.00 o 
  -6   2  17       16.34      -18.62     31.16 o 
  -5   2  17      846.69      778.34     67.50 o 
  -4   2  17       26.45       29.58     32.41 o 
  -3   2  17      143.77      166.33     40.51 o 
  -2   2  17      840.72      919.69     90.61 o 
  -1   2  17      112.21      104.45     36.12 o 
   0   2  17       39.66       21.98     30.19 o 
   1   2  17      514.81      527.56     56.84 o 
   2   2  17       24.68        1.69     39.26 o 
   3   2  17       24.04      -56.08     37.64 o 
   4   2  17       53.79       85.05     47.90 o 
   5   2  17      172.70      186.09     59.91 o 
   6   2  17       13.79       49.55     70.10 o 
   7   2  17       36.44        9.96     52.88 o 
   8   2  17       44.81       35.12     65.78 o 
   9   2  17       15.00       -0.94     64.88 o 
 -10   3  17       31.26      -13.68     47.23 o 
  -9   3  17        6.23      -60.80     45.27 o 
  -8   3  17       84.24       17.71     53.21 o 
  -7   3  17       71.89       -0.85     39.34 o 
  -6   3  17       79.94        3.24     45.19 o 
  -5   3  17        1.27      -16.40     33.22 o 
  -4   3  17        9.57      -36.97     31.51 o 
  -3   3  17      173.79      158.89     39.68 o 
  -2   3  17      147.69      104.08     39.85 o 
  -1   3  17      152.97       93.89     37.21 o 
   0   3  17       39.37      -28.71     30.31 o 
   1   3  17       98.74       47.98     45.26 o 
   2   3  17       27.44       25.66     30.49 o 
   3   3  17       35.24       11.83     30.30 o 
   4   3  17      181.99      164.96     45.94 o 
   5   3  17      236.05      212.40     62.85 o 
   6   3  17      152.16      159.33     85.04 o 
   7   3  17      264.14      276.61     73.48 o 
   8   3  17       43.10      -12.13     59.29 o 
  -9   4  17      241.70      255.64     70.62 o 
  -8   4  17      298.75      255.96     67.22 o 
  -7   4  17      318.73      394.13     77.90 o 
  -6   4  17      115.08      164.52     59.88 o 
  -5   4  17      160.98      177.03     60.15 o 
  -4   4  17      396.53      510.63     79.93 o 
  -3   4  17        3.29      -12.85     33.60 o 
  -2   4  17      712.38      890.78     78.35 o 
  -1   4  17       15.62      -35.07     33.58 o 
   0   4  17       75.41       62.79     40.98 o 
   1   4  17      150.76      178.75     40.03 o 
   2   4  17        8.83      -42.20     28.20 o 
   3   4  17       23.65       10.32     30.85 o 
   4   4  17      267.66      302.07     72.46 o 
   5   4  17       24.73      -10.67     30.80 o 
   6   4  17      144.81       78.51     45.66 o 
   7   4  17        1.23      -13.13     88.61 o 
  -8   5  17      178.83      112.07     64.18 o 
  -7   5  17       14.23        8.10    101.85 o 
  -6   5  17       31.68       11.25     54.42 o 
  -5   5  17       25.92      -20.17     50.87 o 
  -4   5  17       69.61       97.07     56.16 o 
  -3   5  17      124.38      148.92     61.02 o 
  -2   5  17       13.97       -8.74     38.75 o 
  -1   5  17        7.67      -28.02     39.47 o 
   0   5  17       95.94      122.75     47.83 o 
   1   5  17       24.82        7.68     34.80 o 
   2   5  17       12.91       -8.73     34.17 o 
   3   5  17        9.31      -30.64     31.97 o 
   4   5  17       18.53      -14.33     31.81 o 
   5   5  17        5.87      -16.85     40.78 o 
  -5   6  17       13.00      -35.72     52.06 o 
  -4   6  17      359.19      412.65    133.14 o 
  -3   6  17       11.01      -49.25     58.01 o 
  -2   6  17      221.11      339.26    132.60 o 
  -1   6  17        3.29      -16.55     46.36 o 
   0   6  17       48.89       97.49     50.38 o 
   1   6  17        3.35      -23.14     36.81 o 
   2   6  17      123.89      142.91     46.43 o 
   3   6  17       24.34      -24.31     42.03 o 
 -10   0  18       91.16      111.96     62.72 o 
  -8   0  18     1423.65     1526.45    138.52 o 
  -6   0  18      620.56      645.05    121.01 o 
  -4   0  18     1341.14     1144.14    112.95 o 
  -2   0  18     1021.25     1005.09    105.81 o 
   0   0  18      514.31      552.07    104.12 o 
   2   0  18      284.08      220.75     80.78 o 
   4   0  18      375.38      393.36    105.73 o 
   6   0  18      557.47      958.25    152.64 o 
   8   0  18      153.89      290.85    110.41 o 
 -10   1  18      116.40       39.39     73.40 o 
  -9   1  18       49.39      -19.94     48.92 o 
  -8   1  18      157.31      178.00     46.91 o 
  -7   1  18      100.65       78.20     38.77 o 
  -6   1  18       29.32      -45.01     30.01 o 
  -5   1  18       59.60       -2.47     31.61 o 
  -4   1  18       22.41      -15.88     29.62 o 
  -3   1  18        1.54      -39.53     28.29 o 
  -2   1  18      490.68      524.13     71.36 o 
  -1   1  18       37.68       49.60     42.92 o 
   0   1  18      167.49      100.87     48.19 o 
   1   1  18        1.57      -37.78     35.32 o 
   2   1  18       77.91      106.04     49.36 o 
   3   1  18        0.31      -22.38     39.08 o 
   4   1  18       60.32       52.63     50.75 o 
   5   1  18        0.43      -23.71     43.53 o 
   6   1  18      168.15      200.19     69.70 o 
   7   1  18       33.59       -5.77     56.22 o 
   8   1  18      232.69      200.47    112.79 o 
 -10   2  18      256.23      285.71    103.66 o 
  -9   2  18       65.36       20.52     84.12 o 
  -8   2  18      449.84      428.82     70.83 o 
  -7   2  18      397.74      440.63     59.63 o 
  -6   2  18      669.90      655.99     66.12 o 
  -5   2  18       41.43       32.67     34.01 o 
  -4   2  18      469.02      481.35    104.37 o 
  -3   2  18      377.86      473.56     60.26 o 
  -2   2  18      505.10      514.02     57.34 o 
  -1   2  18      215.01      142.97     39.56 o 
   0   2  18      322.55      370.02     51.09 o 
   1   2  18       36.32      110.42     49.06 o 
   2   2  18      708.21      762.90     88.31 o 
   3   2  18       12.93      -17.74     42.73 o 
   4   2  18      332.17      412.33     85.08 o 
   5   2  18      281.34      264.68     69.05 o 
   6   2  18      237.01      147.96     64.05 o 
   7   2  18      289.38      361.71     84.08 o 
   8   2  18       12.75      -83.02     55.35 o 
  -9   3  18       23.16      -17.01     48.12 o 
  -8   3  18      172.68      140.85     54.26 o 
  -7   3  18       39.79        1.12     49.12 o 
  -6   3  18       63.35       82.15     50.76 o 
  -5   3  18        0.15      -24.68     33.87 o 
  -4   3  18       39.12        8.32     35.26 o 
  -3   3  18        5.35       -0.95     34.64 o 
  -2   3  18      172.98      148.78     45.08 o 
  -1   3  18        1.37      -22.92     29.04 o 
   0   3  18        3.92      -44.43     29.62 o 
   1   3  18      501.27      526.42     65.14 o 
   2   3  18      147.58      176.94     45.67 o 
   3   3  18        0.64       -5.34     34.36 o 
   4   3  18      111.48      102.23     53.80 o 
   5   3  18       53.36       12.69     59.28 o 
   6   3  18       83.92       73.25     73.52 o 
   7   3  18       28.43       -5.44     57.69 o 
  -8   4  18      139.03       74.12     62.56 o 
  -7   4  18      294.38      372.25     76.05 o 
  -6   4  18      358.63      364.34     76.73 o 
  -5   4  18      189.81      144.33     59.13 o 
  -4   4  18        5.94      -11.04     48.02 o 
  -3   4  18      480.41      583.63     69.21 o 
  -2   4  18      151.33      109.48     44.74 o 
  -1   4  18      278.27      233.01     49.56 o 
   0   4  18      372.61      442.66     80.28 o 
   1   4  18      166.43      238.27     44.91 o 
   2   4  18       22.94       20.75     31.88 o 
   3   4  18      533.52      462.29     53.19 o 
   4   4  18       56.99        7.73     34.65 o 
   5   4  18      329.46      297.15     73.59 o 
   6   4  18       26.40       17.92     56.28 o 
  -6   5  18        3.98      -29.95     62.77 o 
  -5   5  18       57.34       20.90     58.79 o 
  -4   5  18       92.01      120.33     64.26 o 
  -3   5  18        0.98      -82.43     61.20 o 
  -2   5  18      186.22      102.71     61.65 o 
  -1   5  18        3.77      -20.89     39.47 o 
   0   5  18        7.05      -22.68     40.46 o 
   1   5  18      200.61      198.66     46.92 o 
   2   5  18        0.18      -39.46     33.78 o 
   3   5  18       75.36       78.12     50.46 o 
   4   5  18       25.99        5.18     36.17 o 
  -9   0  19      810.55      995.95    155.56 o 
  -7   0  19      261.47      192.65     90.30 o 
  -5   0  19      374.28      382.46     92.14 o 
  -3   0  19      616.34      710.24    120.40 o 
  -1   0  19      731.28      708.71    122.16 o 
   1   0  19     1143.70     1047.17    140.97 o 
   3   0  19      782.67      795.09    128.84 o 
   5   0  19      890.73      809.37    141.90 o 
   7   0  19      269.62      323.87    120.24 o 
  -9   1  19      124.96       19.96     67.19 o 
  -8   1  19       94.40       91.73     39.75 o 
  -7   1  19        0.51      -49.40     32.93 o 
  -6   1  19        2.90      -43.96     30.95 o 
  -5   1  19       13.59      -46.98     31.32 o 
  -4   1  19        1.11      -36.68     41.99 o 
  -3   1  19       23.91       -6.67     39.09 o 
  -2   1  19        1.07      -16.69     42.94 o 
  -1   1  19      371.65      257.49     78.97 o 
   0   1  19       57.04      116.28     53.71 o 
   1   1  19        8.49      -53.35     39.46 o 
   2   1  19       26.39      -32.56     40.58 o 
   3   1  19       45.83       51.74     52.33 o 
   4   1  19       18.39       40.08     51.41 o 
   5   1  19      206.47      259.60     69.86 o 
   6   1  19       19.09       -6.07     61.66 o 
   7   1  19      265.28      329.77     85.42 o 
  -9   2  19      500.18      591.69     94.44 o 
  -8   2  19       11.15      -43.01     38.30 o 
  -7   2  19      362.63      351.28     54.54 o 
  -6   2  19      187.26      143.89     45.66 o 
  -5   2  19      215.70      263.60     62.31 o 
  -4   2  19      136.06      127.55     43.05 o 
  -3   2  19      492.94      468.59     60.06 o 
  -2   2  19       68.16       11.91     33.26 o 
  -1   2  19      781.54      863.99    103.38 o 
   0   2  19      321.95      357.83     57.86 o 
   1   2  19      608.85      653.26     84.21 o 
   2   2  19      209.06      144.28     54.89 o 
   3   2  19      318.07      296.96     70.03 o 
   4   2  19      295.20      200.59     64.38 o 
   5   2  19      227.04      172.39     67.32 o 
   6   2  19      322.13      239.49     86.88 o 
  -8   3  19       41.70      -42.03     47.76 o 
  -7   3  19       15.50        4.87     46.65 o 
  -6   3  19        0.09      -36.30     37.78 o 
  -5   3  19       17.59       19.27     40.07 o 
  -4   3  19        2.37      -33.83     35.20 o 
  -3   3  19       17.79      -39.83     33.74 o 
  -2   3  19       15.59      -47.17     33.70 o 
  -1   3  19      196.52      167.04     46.35 o 
   0   3  19       77.82       92.85     44.37 o 
   1   3  19       21.23      -28.35     36.20 o 
   2   3  19        0.19       -0.61     36.20 o 
   3   3  19       67.21       -8.99     50.07 o 
   4   3  19        9.06      -38.58     51.86 o 
   5   3  19       45.58        9.90     56.09 o 
   6   3  19       88.16       43.21     65.22 o 
  -7   4  19       54.98       74.93     60.93 o 
  -6   4  19      133.27      124.67     77.47 o 
  -5   4  19      120.19      121.13     52.57 o 
  -4   4  19      496.23      439.12     93.98 o 
  -3   4  19       46.97       42.76     43.35 o 
  -2   4  19      359.46      369.38     65.38 o 
  -1   4  19       45.17      -50.21     36.53 o 
   0   4  19      806.58      778.60     78.17 o 
   1   4  19      262.95      232.53     47.09 o 
   2   4  19      229.18      211.69     45.88 o 
   3   4  19        0.32      -73.40     50.18 o 
   4   4  19      278.85      248.34     57.80 o 
  -4   5  19        1.24        5.06     57.13 o 
  -3   5  19      165.40       77.25     62.76 o 
  -2   5  19        0.45       -8.19     52.52 o 
  -1   5  19        2.20       11.08     44.42 o 
   0   5  19       88.64       72.52     48.81 o 
   1   5  19       78.20       54.77     47.30 o 
  -8   0  20     1191.21     1221.46    130.53 o 
  -6   0  20      430.98      473.60    114.64 o 
  -4   0  20      478.05      530.42    115.17 o 
  -2   0  20     1738.58     1579.27    138.67 o 
   0   0  20     1091.70      945.97    137.52 o 
   2   0  20      502.39      538.71    119.01 o 
   4   0  20      815.24     1040.79    156.87 o 
   6   0  20      582.40      485.27    124.70 o 
  -8   1  20        0.96       27.32     53.48 o 
  -7   1  20        5.41       -0.85     54.25 o 
  -6   1  20       20.64       36.18     69.99 o 
  -5   1  20       10.10      -16.97     45.15 o 
  -4   1  20       95.26       66.30     49.62 o 
  -3   1  20        1.79      -59.34     40.73 o 
  -2   1  20       51.95       22.66     45.76 o 
  -1   1  20       22.06       28.61     47.89 o 
   0   1  20       18.84       11.17     46.46 o 
   1   1  20        0.00      -44.21     39.31 o 
   2   1  20       18.80      -40.32     45.80 o 
   3   1  20        4.93      -64.87     43.25 o 
   4   1  20       73.07       56.34     52.24 o 
   5   1  20        0.28       14.34     57.74 o 
   6   1  20       98.01       20.68     64.41 o 
  -8   2  20      272.40      372.19     72.19 o 
  -7   2  20       37.06       -2.25     44.95 o 
  -6   2  20      500.19      629.91     94.34 o 
  -5   2  20      192.40      165.00     48.20 o 
  -4   2  20      332.86      402.07     61.80 o 
  -3   2  20      324.04      260.37     49.20 o 
  -2   2  20      579.47      525.18     63.83 o 
  -1   2  20      453.02      468.74     58.18 o 
   0   2  20      395.98      382.98    177.48 o 
   1   2  20      377.00      439.99     80.17 o 
   2   2  20      359.87      325.30     72.25 o 
   3   2  20      139.23      115.25     96.21 o 
   4   2  20      381.42      473.23     83.70 o 
   5   2  20      226.25      238.10    134.75 o 
  -7   3  20        0.45       -8.82     43.72 o 
  -6   3  20       62.64      -25.30     53.52 o 
  -5   3  20       22.37       12.76     42.48 o 
  -4   3  20       14.68      -54.18     36.12 o 
  -3   3  20       16.35      -20.59     37.71 o 
  -2   3  20        8.88      -50.57     33.71 o 
  -1   3  20        0.23      -17.67     37.57 o 
   0   3  20        9.09       -9.41     37.86 o 
   1   3  20       37.66      -14.95     43.03 o 
   2   3  20        3.77      -34.62     50.06 o 
   3   3  20        0.06      -50.38     47.87 o 
   4   3  20       60.27       22.56     57.43 o 
  -5   4  20      272.26      375.65     77.40 o 
  -4   4  20      111.80       59.24     55.65 o 
  -3   4  20      713.42      875.24     85.15 o 
  -2   4  20       16.36      -62.01     41.34 o 
  -1   4  20      319.99      362.00     61.47 o 
   0   4  20        6.85       69.51     46.58 o 
   1   4  20      353.94      326.74     60.17 o 
   2   4  20       12.94      -15.76     42.41 o 
  -7   0  21      489.06      420.92    111.41 o 
  -5   0  21      511.01      642.14    129.00 o 
  -3   0  21      881.27      887.00    140.21 o 
  -1   0  21      829.11      639.76    127.77 o 
   1   0  21      348.93      249.16     96.90 o 
   3   0  21      470.32      464.84    113.56 o 
  -7   1  21       11.30      -14.22     51.96 o 
  -6   1  21        2.31       15.71     59.24 o 
  -5   1  21       28.76        2.14     49.64 o 
  -4   1  21        8.94      -36.37     50.49 o 
  -3   1  21       70.82       44.15     52.02 o 
  -2   1  21       22.48       41.27     49.00 o 
  -1   1  21       12.46       -5.15     46.37 o 
   0   1  21        3.99       -8.60     45.12 o 
   1   1  21       18.63        8.60     49.85 o 
   2   1  21       10.41      -36.42     45.17 o 
   3   1  21       26.28      -71.63     48.21 o 
   4   1  21        0.60      -58.07     49.58 o 
  -6   2  21       59.18       51.86     44.81 o 
  -5   2  21      346.21      266.01     74.48 o 
  -4   2  21      218.53      132.04     45.05 o 
  -3   2  21      519.60      543.29    102.27 o 
  -2   2  21      169.45      107.89     58.93 o 
  -1   2  21      435.68      458.31     80.71 o 
   0   2  21      259.23      335.04     72.97 o 
   1   2  21      236.17      154.48     99.17 o 
   2   2  21       82.54       66.85     57.80 o 
   3   2  21      330.10      327.52    130.57 o 
  -4   3  21       45.37      -50.76     41.47 o 
  -3   3  21       18.94       19.27     42.64 o 
  -2   3  21        7.48      -14.08     42.10 o 
  -1   3  21        0.00      -42.40     38.73 o 
   0   3  21        5.55      -28.58     40.75 o 
   1   3  21        0.02      -28.53     49.51 o 
   2   3  21        8.12      -51.03     50.93 o 
  -4   0  22      298.90      333.85    108.11 o 
  -2   0  22     1072.73     1207.87    161.63 o 
   0   0  22      391.19      477.97    114.18 o 
   2   0  22      242.31      212.38     98.74 o 
  -5   1  22       57.77       57.28     58.97 o 
  -4   1  22      138.65      123.66     61.27 o 
  -3   1  22        2.24       28.98     56.83 o 
  -2   1  22       36.19      -28.27     49.48 o 
  -1   1  22       85.88      -42.33     46.62 o 
   0   1  22       58.16       -5.24     62.08 o 
   1   1  22        8.20       18.67     62.08 o 
   2   1  22       49.48       -0.73     54.84 o 
  -3   2  22      111.39       69.34     60.78 o 
  -2   2  22      448.12      572.47     90.94 o 
  -1   2  22      137.65       -6.28     56.16 o 
   0   2  22      360.16      279.46     72.16 o 
                                                 
